# Supplementary material for: Minimizing quay crane downtime in container terminals using genetic algorithms with a case study of Tangier MED Port
Source: Sci Rep. 2025 Nov 23;15:45171. doi: 10.1038/s41598-025-29190-0 (PMC12749770; doi:10.1038/s41598-025-29190-0)
Supplement: Supplementary file 3 — Supplementary Information 3. [file 41598_2025_29190_MOESM3_ESM.csv]

Maintenance Frequency (sessions/week)	Scheduled Maintenance Duration (minutes)	Software Update Frequency (times/month)	Software Update Duration (minutes)	Hardware Upgrade Frequency (times/year)	Hardware Upgrade Duration (minutes)	Other Planned Activity Duration (minutes)	Unplanned Mechanical Downtime Probability	Mechanical Downtime Duration (minutes)	Unplanned Electrical Downtime Probability	Electrical Downtime Duration (minutes)	Software Downtime Probability	Unplanned Software Downtime Duration (minutes)	Network Downtime Probability	Network Downtime Duration (minutes)	Other Unplanned Downtime Probability	Idle Time due to No Vessel (minutes)	Idle Time due to Slow Operation (minutes)
1	121.83013236224647	1	196.49391307339636	1	134.57013272824935	142.37851418126246	0.28856690083282555	69.35475358924779	0.5099041771639192	88.5957549782824	0.9855606088633412	95.52297821378265	0.040571865376566985	149.73279473316836	0.7822875506072443	2426.7824142317136	55.60850193500116
1	181.9743415075034	0	174.113420603209	0	303.91441000097143	335.2285036675189	0.3737684797104599	81.4350741153022	0.3794238297931629	138.11100551510833	0.5665624135038174	152.09119508726104	0.3271948228550381	154.20513620207177	0.019398506678552696	2684.563248346379	27.43229750008258
2	35.27657033657987	0	136.0330657836841	0	67.01041871283127	105.10211597566611	0.05417026811240566	123.43110943209446	0.3461111154896246	69.20269026304787	0.09686321547406362	73.167927716787	0.07568564843519887	212.97591538754955	0.35412243053560855	783.2247192261827	13.385158463461677
2	171.60805398748093	2	298.9573603423243	2	159.65709344501846	409.47402953472164	0.15440426358419213	53.90085465532819	0.11970658001029622	32.31006048972373	0.9051204545192795	195.44225745596162	0.8810493162008993	185.7764739425138	0.12392759542535359	2729.2649617252287	4.200335438157761
3	179.72693663839763	2	310.6852767791434	2	230.47193561691068	254.7733403237166	0.19958882322714955	39.19484405548931	0.8291760495620796	156.10948913080875	0.3598280330867125	77.83013629375623	0.7388183786895256	33.1237351916187	0.12939987182359103	1794.5819180403137	18.816023809949492
3	232.64060633183828	2	73.41156735299884	1	305.8895899888202	473.1164514478796	0.665302696618289	128.27380637431543	0.42524390049619365	183.9331469655289	0.4543071944951447	126.29759449732882	0.7185288158969203	151.25695020088165	0.7039439541689696	1050.70803920984	10.429425632893
3	95.61981992283243	2	213.74865194105053	2	143.4841281210982	185.86195274123997	0.8495549924738359	152.99315900810907	0.8747982062101317	236.38312063566238	0.9868245684877474	217.24844822210537	0.9146816723918797	195.9583994567776	0.5491692056642904	2745.398302432971	35.09776668725758
1	46.660572133009104	2	413.68512386671426	1	281.76172434152863	363.76190761161604	0.2334093181757576	234.57827494238384	0.2070807650181925	149.1490258903064	0.1280090518444581	62.94585173587295	0.9256821757452209	198.41991722655442	0.04230868366905571	2672.6314369897227	43.97717841838058
3	156.0665464952078	1	388.30874753178216	2	31.010563822344686	464.129185301945	0.1655823672042691	180.0883157505242	0.5922145180962198	225.21625020057664	0.7894719031036389	74.78371714342973	0.07400893589241642	73.8241235567229	0.4530901837088471	302.0652260751019	35.970781226405755
0	19.547678155608367	0	76.9770404909331	2	263.8059866520963	80.30459052844316	0.510584992012427	149.4130342635239	0.11555499609011322	111.3020599601961	0.13210910110490004	162.13943953079672	0.2604102664048017	61.17847556407587	0.8914848286154885	2868.575354229	1.6748998098981405
0	223.87391252747457	1	311.4346487181472	1	141.60358622496932	326.8667886326009	0.3661014728476796	183.93931780286064	0.7751420509583797	87.06137462777997	0.07784393442170534	98.62446445186103	0.08291999865806754	71.81586655494735	0.44955774698309947	1255.2393610398276	53.743839553079525
2	60.92552420309307	2	371.7641578202713	2	404.40020346932766	432.7317205408597	0.7296145931332814	74.37169608801503	0.7246943956683357	130.15906989668218	0.9624406628187385	127.1910649943287	0.9312164198990477	124.97957438045744	0.0679786099469113	2735.595357462725	1.2592039986194314
2	126.89241273259796	1	435.62006468644944	0	280.7856772733303	129.2459246343056	0.21205267141871442	228.09316331316276	0.3969592116506092	101.48615637861595	0.4143195478211642	50.118659018532796	0.9212339622133334	227.82071268142175	0.3138869624105638	1934.8858050890237	54.030254584422366
0	204.01692967169996	0	360.74735327250147	2	166.89235136142588	390.71856736623715	0.6024567737696664	218.6951025683383	0.649113029869675	129.8690281461085	0.05780337774562028	94.38972704861769	0.5216399830923573	91.12720020293192	0.8868027934367683	316.6781594549855	40.42057101639597
2	151.21931882543743	0	46.028640925567906	0	363.89071850779607	304.67387271560216	0.020503612473284805	203.31552023193703	0.6469485628743354	147.00848391076423	0.8992717351056824	193.08619516458543	0.5732789614891473	56.841160496099576	0.8799867189728398	741.8767533383365	14.546910794990751
2	124.6883479676809	0	36.82053385770011	1	357.2266933746853	248.17181799919297	0.840493978352359	102.14131812894264	0.7310044359339269	143.41257517358525	0.5765226196487918	153.98118441055686	0.5360502708671057	92.58414643678483	0.05820328789078988	113.85786326180781	52.688375703054646
3	155.8958736063555	0	367.9038540977987	0	441.8749311060257	207.9838347120439	0.9867547044604009	56.368670959102985	0.17385705651333183	213.57409268083924	0.12276565753299706	221.21494124166995	0.6410981915755508	226.75999614729025	0.35848585095154883	1247.3457058001295	56.33494743425957
0	136.68188817035704	2	299.98508028640094	2	83.260842647583	458.5677349076081	0.6275042706630289	54.02641791883608	0.31290756820397536	201.2878805734043	0.5441506320049609	215.0806370598442	0.3426082643671352	224.6524315699494	0.43111356117247235	1411.0619079693176	12.34860268463044
2	166.94305303070692	1	387.3695287583554	1	411.8946735033616	284.9179784752458	0.8822151047722253	209.86494927462704	0.13204872634731435	40.74264182498524	0.8305235988932527	170.0690961841911	0.46804819882837057	37.11681516635217	0.6989271142865132	1023.9448261392666	30.609276299421097
0	191.66660946263443	1	39.36718842529858	0	149.09045389815407	398.39702570079567	0.6518951046789577	108.69982418126284	0.6459560805595079	42.00006660873908	0.3841722730261543	150.65099528309847	0.8976430228617158	154.98040288877314	0.47412761678741233	424.3384531423619	40.76815399557776
0	166.36582342714203	2	326.8240052404399	1	171.04311843693014	293.18276697445475	0.5341244638423248	173.9627683129144	0.9753773413934967	77.73122918305612	0.2527551920874628	197.6987758942169	0.5643507028715867	33.780967869529455	0.7404123497700321	2195.935683015969	56.82767022022921
1	149.90878424963915	0	117.19265513311018	1	254.86048260217984	420.956399028458	0.3327976861447788	56.175924789818346	0.7387370365667484	215.29761627887405	0.17858912511468383	226.5983591257975	0.38758566405242156	215.84516271409592	0.4677976088465793	1493.5206022492378	10.0588328591129
0	36.13407782399097	2	366.18913229042624	2	478.9782209960922	131.04521149936008	0.6068196588122887	138.8143533189572	0.44767647543287514	177.06950923202402	0.14771925063914648	158.5206314016753	0.8747541051760169	227.8211955666896	0.9434497437768716	2594.215839195223	46.30496255836343
1	73.99291264723587	0	392.9935165808933	2	203.65394691743012	390.2934130315838	0.24368167759956938	173.99994836408956	0.12263923891290496	109.51694731381346	0.9319522810800501	40.75051646676408	0.7459805757714699	161.9006729382173	0.19390431569623034	139.1841153959535	10.211291813075212
0	192.39960407830762	1	242.4076208072316	2	49.78463434497456	106.8372938819956	0.8667812075521621	232.27333708255344	0.23130311068890463	89.22891765777126	0.7818384856483624	100.50770534798697	0.12561232952688017	143.5363020018068	0.9315940175915396	745.1510200157269	47.045805021915314
1	120.98945000267334	0	104.0841687933227	2	324.84980046584326	93.2421714806148	0.3695882064513324	53.29719094155988	0.06327053261916915	134.77335603237879	0.9055943746292071	73.53496076460267	0.7291544782466426	224.54974033799203	0.9284897480954543	171.0010130476303	9.27404345969293
3	51.35433729870608	1	42.49362945467045	1	479.1866848653218	296.29973264605377	0.46545923642248344	194.9617632667309	0.385923384622057	174.7174497141928	0.7845361837996451	129.51912730421293	0.6686567006500176	217.03377100688925	0.8798228186243184	2475.3095006316858	22.702700304957048
1	194.0373305149299	1	276.05915893572467	2	291.6219426155085	451.1725205220167	0.05770588992091674	202.50722442636516	0.37108750654935896	52.61141999808521	0.997330965311639	175.43393962796324	0.576250091730762	32.50614944611252	0.12726371599386543	114.28375225423099	52.692322834515416
1	25.971917494705785	0	340.31833480292045	0	53.24673670127335	261.00874736508644	0.05864890266891354	32.125352250486166	0.07637115548397988	196.1185546258142	0.6621046618767562	195.70938137704235	0.05915528468011444	176.88862942904885	0.34838070536207977	549.5155175013689	15.754053004398521
0	187.9354096194789	1	315.34651260891474	0	188.13170430789643	100.54339859344452	0.5679196573205262	147.130327677004	0.9607158525107058	207.37252073178686	0.7216456771121849	173.34194608576777	0.874809063159117	68.50561353329823	0.30703222882904513	308.24646366679525	59.97364452851443
3	47.07121428813148	0	477.9107384161058	1	92.2463903740485	24.122599430497313	0.4309517726975889	229.8503872082066	0.06283504130436968	204.3499798028795	0.3419331015238226	135.50550656321974	0.30145903950945185	110.65632759426106	0.050190022412901825	2597.28507924732	4.951644694978603
0	227.41601308990326	0	130.0752016935489	1	418.65997988037265	478.1673681314172	0.24812571422780916	79.79004076201659	0.6405434475921262	52.92153648379726	0.31912894187742913	118.38593371864333	0.17574369879412666	128.70403177296248	0.7364856789151003	1796.126618398213	39.29047865194443
1	102.63569419328553	2	471.76343013927726	0	258.5761480851726	313.47058788762	0.4763673253148537	202.46223733595286	0.5083211407227957	117.44420324807407	0.4149281757329808	136.44158754785843	0.6297062844079988	169.12127513975884	0.9219480061693218	2821.369760548428	35.42722823946985
2	221.58912311102895	0	30.5936431514293	2	71.08614635554062	259.87367070029376	0.7453185284717079	97.03396610501264	0.6481715577890343	161.74781297754518	0.8144176136325155	55.64355656588269	0.32086482179737785	143.73765738000344	0.37968516858845236	2735.7619619307447	15.642841587716331
1	227.56189995551946	2	163.86419367001844	0	399.4890634717576	74.16998982651874	0.5042471664613406	143.7325149852815	0.7872785537359279	173.86910984532156	0.8412798513110133	88.5626105323577	0.6985656196191402	228.5040532452359	0.5062406323272182	775.2592401276818	58.88575844812683
0	111.16741099894324	2	186.76472501528053	0	82.24506357259682	357.203535921405	0.3213723332878674	83.47563024403267	0.2621094710720747	41.973904732846705	0.11468907652662585	126.89064835660345	0.4130486158574812	187.9173999740156	0.886326300385368	984.5810764690585	55.65015697240091
0	108.86251466646058	0	42.94695958756239	2	316.96397612685445	83.86027464354855	0.9692753517490484	36.19984774234484	0.4524429208496258	233.9893478585398	0.517743701922236	47.53281717876108	0.03855789033602641	227.55610257932557	0.8536857134531936	906.1324201180887	28.093568206072895
1	6.92234591575459	0	212.25434583223517	1	336.2750123684579	90.10034555937175	0.48319147397331985	120.21815165092973	0.682442291282061	199.57312582389454	0.5659407898324857	211.99480022291067	0.5594763894367092	227.73349810414558	0.3482266838480965	357.65094166431015	6.635701533229077
0	164.42534765886143	1	174.56442122849646	1	260.0519745055641	174.29698517063062	0.5337931476861455	130.45057764670435	0.9298789497323939	115.64459775032901	0.152380492169793	48.0637412921438	0.0908152389729483	128.03049518048988	0.42901468934886	672.5015440723976	35.62499801075221
0	165.01918756115754	1	163.24995804058184	2	237.50838100323472	371.7457373399274	0.7318955016888479	195.49293020362123	0.41794362810535424	223.4174736391412	0.0930759383189449	77.80984412425553	0.32661861225135935	152.29460160343433	0.8095635723594302	1549.543779866552	24.932475488026636
3	48.25375127363878	1	343.1833852541536	0	114.62922983045328	412.4461386842134	0.0004433671104803194	235.6637368119558	0.19891139083692388	51.13360384528745	0.4019518157305082	92.57902400566871	0.3144828053237462	137.1365018224156	0.7136131084992717	2427.5680701846863	3.5155659422972785
0	130.19128393790697	2	76.42667578095453	1	413.06848964511175	442.82701088978587	0.021021570557761327	80.80241971146833	0.5464077652909681	144.2267784391924	0.6414987923257512	49.09251243092871	0.4962309220598854	219.2350144754646	0.8046205949883058	1210.2190687707387	36.9093494248
0	205.16679787713008	2	271.26957215393634	1	154.70738205944846	171.46352740572337	0.057401041340255476	47.48635043874913	0.8923373014522614	96.15502169379162	0.17157231494862746	195.94073108760097	0.677524721828145	93.7014878192258	0.9093861393874508	1523.027086118832	26.816945814436387
0	210.06020630480154	1	114.2095463306877	0	128.32277392412803	298.50732330459954	0.6951285655769784	90.41740610628489	0.23533534933787081	156.6421216511955	0.18066039764241681	110.30150469104552	0.3434022724561653	185.39137546970326	0.7888996137470811	1483.8670236159378	18.954606036567768
1	186.2369199253952	2	133.03326072162997	0	101.37301839519778	472.66069596915787	0.17124663366403658	144.9218636350668	0.09989241307213315	75.2748754512441	0.8140989991059121	60.70837967984531	0.6474509550154248	198.21340317007696	0.4497817674276602	2086.249314930069	29.44655881883447
3	163.77066120780594	0	241.67116928881677	2	171.32237801550562	417.5397756384353	0.7579068461354231	98.67754996153127	0.8635085837178066	199.154223937791	0.36245872787640276	86.31909350782172	0.07496886548935866	189.63447238126778	0.3396689435389485	244.7066673658622	45.52268222416352
3	78.6189946447386	0	202.70110585404097	2	128.37121658728358	168.2143462410706	0.8930136098726786	169.12950997144472	0.9212107661215043	122.38208808071715	0.17192534686816707	125.10291956067671	0.5884507212508173	218.43408380596802	0.37503161802252893	1004.5985414791948	3.0303734948970296
3	235.77880367832373	0	151.06386035976348	1	438.92848001707966	345.2307431182734	0.8893142614189435	168.42620535420713	0.06804187327857969	143.84574834692876	0.5640451715510995	164.83701527296256	0.23590504073834828	156.76238937652198	0.2073244898734885	2796.4403127249825	17.216768065649383
3	228.3607609429146	1	261.81512736465083	1	249.7782199945464	223.97659300848994	0.6977201402916905	130.9602069573429	0.9782886117307866	49.787790159523794	0.2570091202191812	111.35193234321069	0.7451280315273114	113.04628185277963	0.49303976092813984	1709.1049218288913	6.531058167352775
3	123.06693483517569	0	159.52687690079844	0	37.994155582916164	68.36537119691283	0.23720855332728075	78.14208227021945	0.7680691994447187	134.30390683614826	0.4671346783969894	177.58692967944233	0.44256425474902594	122.4416153259088	0.25386918194351515	785.1595758181635	13.206011878755085
1	112.73610117321257	2	304.01722250261975	0	71.75076125567489	228.31293050025866	0.02605967669302922	62.791804708777086	0.8296078668748011	66.1873937508318	0.3536946294422618	190.999931363703	0.4244098770988277	120.96627358645192	0.04116366084495893	501.26688238886015	19.00830842598524
3	201.05107469821579	0	472.10711168528485	0	30.089591114786053	266.41631204834067	0.3207441273527679	125.04306323113192	0.5958358752475504	165.18737901572942	0.8701980541726435	54.86184035361323	0.4941144590304011	109.3993733638165	0.5593975316366909	1764.1293913194945	43.492166516524
1	87.31257170567768	2	116.29038396145089	1	404.3498004289436	69.47044066319049	0.5900999667803661	154.18202421780703	0.8414457953704978	209.15112226001582	0.6266639438051158	236.31410274501758	0.18959921534789403	229.91551267577674	0.4583516619980357	394.6357037270689	30.76017043222359
1	8.738059468354063	1	103.61165856698672	1	79.30384625107372	149.98988370617357	0.5961813386069014	67.71577128468525	0.5339339401747605	149.45723730526254	0.9642309701871232	219.26381149768577	0.9327265047704065	167.11676628519922	0.20412848690119123	1484.849989965873	29.169732813054644
2	197.22946111334392	2	212.57270059388927	0	178.9803051636149	405.8418637100473	0.13685404550555513	44.31138084790275	0.12134680135412201	32.245184732039014	0.39015999496894616	182.89108683143576	0.795130994468835	105.49287169529626	0.8294865217610715	1690.3855368715592	23.815824567795538
3	154.8654853487489	1	90.04195901124771	2	58.36836217895507	383.654030136963	0.5188870999622978	168.02926653253695	0.7907573834951628	143.23780461298833	0.5352304406260168	218.70366900800803	0.35679202050656245	122.64199474430654	0.46251236078847713	316.10777066374686	32.90515317059497
0	67.89490073171115	2	324.96691544046206	1	73.70732201847665	377.5302584161468	0.9483066810947065	37.91602142914358	0.2795770667969386	130.1666394515292	0.6131639135797585	174.9009805516605	0.40695600249397845	224.41076992228673	0.8385102387212798	426.8924258214215	46.25664874913795
2	47.52508746312791	0	400.03697017419876	1	131.60344816285448	233.34902925053174	0.0922182270054549	180.71191773096334	0.5071752831913656	59.87180050948339	0.7409218370183097	46.62797419685395	0.24431592155281945	41.13022512799988	0.357867467219097	518.8827685121851	21.15337572284679
0	163.40916325134768	0	102.85701380397525	1	91.70143997047269	333.11792003412125	0.517453043078195	179.61178694293096	0.6833300254448431	45.98542905719499	0.04114968582481893	117.04466225072179	0.5355199653960825	41.00698361090224	0.6872056936862561	2305.5049005458077	45.63277006495678
0	74.20660111436129	2	191.7812993135443	1	231.9864188662475	458.85569161661374	0.5460503758632091	55.241904784574864	0.9251923034052739	210.1190876815578	0.5216993125594316	151.25117897338808	0.02439807329645427	82.95236969643243	0.6176031228581175	79.80909248033505	19.469412505453608
3	20.96280744384964	2	110.29472101868964	0	427.50159883591976	215.6758725026109	0.03619299665913367	208.40077588346264	0.051962126449544344	211.85937412537822	0.31476000576160434	99.54890671656818	0.9776793075722631	173.32980812811869	0.9910412923292063	967.3681365515359	11.95474041444623
0	174.04090281002198	1	63.95320805221591	2	206.3572934632413	40.82055033918266	0.4090008833481247	164.4958954134805	0.9830894132756404	45.2691447182453	0.4140305809875655	114.32042084862434	0.291147303761084	166.82576873307966	0.45598215070106685	1814.7012424807542	46.90853518704941
3	139.17711237761628	1	214.54601600084325	2	276.7664432547781	149.0290676462412	0.4748256223799888	156.87953689208754	0.27830029175355375	219.45239220001386	0.679006028108764	164.66334017147958	0.12373287771769326	214.63296378714378	0.8646013079417142	549.0664372544408	14.227203404750687
3	120.82639324927263	2	351.7497056694617	1	455.96228805687286	135.75145823317135	0.3207981190894993	120.49126063958303	0.508625417486519	141.8220128890831	0.4068217337412139	165.9993520935944	0.04295668103690631	118.35368220971975	0.8653438028512014	107.60026133110415	29.791579758990917
0	31.810871738079705	2	330.6063306519382	2	41.52085532053473	359.9659192670026	0.4089876185322867	230.66693334099145	0.013735027725836568	72.6192121123875	0.9874499734824371	72.68416776344486	0.5738140953480072	47.18169212288525	0.5714001298728186	1457.5683605443733	0.6165962889125653
0	55.01068722862346	2	42.99035196023962	2	272.39732937923907	453.732195964705	0.6758322265037741	187.41729978217543	0.17381655436034094	109.74322242289537	0.7251135044782852	77.79390047746065	0.28095181406242353	46.76675646920319	0.3607523385247512	2228.0555304153086	33.05088529049423
0	48.60270871173069	1	83.78831277443231	0	54.93947369409841	283.20316156652956	0.7489954152815995	202.041815519673	0.4943641973114212	40.035184813067	0.37670687131206115	88.9380635068529	0.8970066987751275	232.2814456790409	0.10809542018672691	1392.0155738811695	49.16773328778888
3	117.73463591108589	0	264.70431944730456	2	113.56356076460413	276.5785564515899	0.6716172553398414	90.66921030730559	0.19175816316026917	85.77552414972821	0.630855019062902	121.86569826230793	0.18998067866958634	133.78631568250722	0.7902700137919177	1369.8435867340922	36.880365648397806
1	84.82764333489145	1	115.98341110952862	0	294.3606430863276	37.38495983418886	0.03905890618893504	205.12635184649605	0.47562995683733134	212.7304108046079	0.2641481330105606	51.84651790319421	0.20144163556884687	141.05045809328877	0.7000541651771043	2286.0463767389338	23.86167094483963
1	27.20094118784622	2	476.1586990827655	2	265.0212022244693	42.88708097463104	0.8438657191503949	229.79965318518092	0.039157180849668904	35.693299855874926	0.42134553666298724	195.9778467651817	0.8395079009133851	196.32217941863428	0.6484651130398222	2164.6294953210463	46.535395855218574
3	63.89750419283548	0	435.72956972732027	0	221.63669373350479	28.575967052672624	0.5541935983583923	98.94366543646056	0.4391606100532046	64.55363855751631	0.13481026685966657	234.09919910217081	0.9064138488541998	81.09371518223392	0.833910388588922	865.6407690394325	28.714305012755275
3	156.5916629630919	1	314.37258904903086	2	50.99572154904307	421.06616959006385	0.8103114156659242	196.5212105816675	0.2864814077216742	200.84317019522823	0.9986401732042185	82.82750428623346	0.9682791223316761	148.74780256548905	0.057923821743721016	1133.244209034047	56.729459088084475
3	18.675345340044473	1	71.28441304891729	2	231.51399498936806	457.48916532570377	0.4421747670139835	129.16205574076827	0.38650904413848464	178.07270650853565	0.8972190534764523	71.75140202140744	0.16236273597697382	143.9796021219745	0.8051928370403693	1052.6242097956151	56.31552187996962
2	10.870004680320106	1	37.73378442347663	1	106.61076710036552	360.4103504767386	0.7205165546000919	222.9199257282157	0.21308573506788486	177.45117516029342	0.9639056764454421	167.4924869827854	0.518541588616016	101.31624604893177	0.5365650775263296	2318.3715141615444	14.81851037064109
3	31.950039413410213	2	116.63433498326958	1	130.254626774737	314.5143945440972	0.7731759698098976	146.72002546943352	0.10745567758034724	49.09099844554365	0.7789797097194978	72.74417636152648	0.6618079401757581	85.51262338541885	0.28359526846245775	146.5265746071387	43.4757100784747
3	168.152051784765	1	216.8050981962944	2	232.789971641787	419.45016914253387	0.28920987746838267	46.67488947606656	0.3326238959430651	122.385454128715	0.9573292125596441	61.41179485920826	0.9847770227815591	142.588085918121	0.8592679955270681	1035.267316190115	47.074547459856184
1	187.47511617743876	1	239.63348335244956	1	363.0099331252032	227.03749738606666	0.03766638100022979	198.10865579473847	0.03852801977503595	68.61806845360516	0.8565129585525143	228.66376455482876	0.29550131736478946	127.39241265138563	0.19211023695021523	1639.0929391419218	6.651488646893862
3	207.5958447050324	1	272.53407736238114	2	181.56814672659422	257.8117886054273	0.4783380740962363	120.25800475776369	0.2782258578149076	120.81216985815045	0.6777412564304233	75.29551852005858	0.3286375921120419	115.31540874379712	0.1503334154019651	1601.2201420917343	0.8198771163602325
2	139.89246025904743	1	288.2049773276816	0	108.89944951948839	7.206768528888894	0.041015303252523005	59.00928467778522	0.9899074820273233	175.71170962794596	0.04806835866592685	231.61387311857064	0.007099452020557839	111.5012093188811	0.11799481859384475	1826.5504431044592	57.02969578627115
1	81.1800926366025	1	63.497008090558644	0	334.9468989285745	340.26648601162196	0.13844455498397634	207.91465667838153	0.7492439108864598	56.4573226187985	0.7105815990655694	162.8639456294097	0.39721455641912173	152.94076088876346	0.4748176155403485	422.31184427971397	45.09874592007407
3	94.57639460918872	2	138.69916008298594	2	56.803957147655964	21.883845409944218	0.6039013428530493	110.27011380776148	0.14652965656646122	72.13274773654267	0.4702366375545649	106.9581224244891	0.6296187001299034	92.07181457611374	0.5506045038418352	2212.6871902285093	15.134982705392426
1	172.3712230812535	2	210.17788240070593	0	83.57025736824859	448.7409719240766	0.10867652548419182	173.39443757452517	0.19175000782284424	41.24977627150926	0.4812560926688898	225.5033702142623	0.8860488529916057	170.46799715205665	0.2777842266402806	2637.5285287836887	15.099352573380493
1	150.8118219777727	2	334.658152709085	1	303.1444684381248	176.13073980314485	0.33507898298738903	130.71813261258595	0.5407771861483359	201.95182365695723	0.9006300397675421	236.8974749161701	0.5382633762844622	106.32020050971211	0.8424405103558977	2436.819691759497	36.878726998638946
0	28.21782452061837	0	425.00990238115037	1	128.83670369977472	168.56917661480617	0.8575700274565885	203.8113576802377	0.498256566886766	221.77808557980066	0.6626903049783917	166.40096514152233	0.031157253253568662	186.69999116741747	0.9738059492231508	1042.100244441433	2.5897712730840405
3	189.7375928435559	2	213.23187864463594	2	370.6722977393338	402.95689533313924	0.11768600346104774	161.8509427649976	0.9261658504756761	51.716255312371956	0.5612218077527019	141.38764683313548	0.35457651610310836	165.88815899373094	0.14043460036837385	624.628746842126	14.983458493352654
0	145.92652459325186	2	131.08787991192764	0	104.60327703213036	473.52033904911417	0.9802989194971655	229.64931550109497	0.6189371564208098	95.8480322296144	0.16111461293910245	225.14372172669226	0.12386354001982336	119.35856768801906	0.5645429178479652	1356.7111520379365	45.61481504082527
2	156.52202053196774	1	223.6767377593925	0	274.6422729152934	32.489368914257724	0.9492727165623436	39.32082077231745	0.8826013454276181	228.72665030703658	0.36293251565563145	38.002591599988236	0.09968789310673709	163.3478200425486	0.4869749781001902	1596.9108744827176	50.73950760842952
3	21.683710508216294	1	472.43550405706793	0	79.36720504976213	350.8753400384559	0.186703154018255	119.70559527525826	0.34223140688760156	221.1058205771179	0.732748795217462	140.44420190615793	0.8212546662438402	66.80357684336195	0.03443378261670038	2183.487315161787	55.07706990062234
1	107.44454161881757	0	92.81643853687282	0	235.65231617442373	178.82821285763174	0.8252363111434207	167.76211642904588	0.5997019047929362	121.5482219524568	0.8339857275134431	184.46430796683657	0.23113175913001416	32.24581745036818	0.6283505207861523	736.815123932006	29.883742797960945
3	96.6313229040708	1	282.43080395427745	2	324.8433824505656	12.292223180326332	0.706103483051442	84.96416018475458	0.8043155640702341	107.72382705107184	0.8487337605845732	187.51351907975845	0.7498714268420571	103.73333482381213	0.06562957949667292	1940.1050211199865	41.62734741803648
0	220.65657047243707	2	163.7146699280178	0	313.63025076347367	20.71696712117811	0.05036466895973202	63.20788842871139	0.11130829908751938	106.81496310214288	0.9307345018801181	105.09066173571598	0.9526298599589935	209.42457139632467	0.8188182080640979	1495.9100857882079	17.522973732127618
1	149.5917058861363	0	336.7059305297882	2	418.9913804532764	404.173116860868	0.14597908397966508	138.82765771680312	0.3125689795514597	69.87317969552562	0.04350938954962691	228.02435918812492	0.7261105211835623	85.21974270070595	0.36450426505284894	2241.0483881336186	39.877308656240125
2	109.57706617551179	2	227.75991173523656	1	213.968213429861	169.76581522707198	0.5897343893506138	71.84681823350093	0.47888732363536024	46.50991952792822	0.5624874017478055	170.93393968640726	0.2155981362573185	134.5470056215633	0.2309584978701289	691.4680797580675	20.91971134235987
3	109.49056360208147	0	462.1054355714297	1	79.04339978937824	8.384560211165546	0.6437341421387032	130.36170823845902	0.5704446183636578	225.70005355277743	0.04220977247756863	77.65208755793363	0.616860623785417	32.74729788443943	0.1512259151920291	2405.4456020291464	30.1287094006724
1	141.53754199699515	1	270.7537604090645	0	254.7052799449844	375.39822183075205	0.5039812716359718	196.18006875510727	0.940039526796321	209.82318799326163	0.5336768504142997	126.12162832410932	0.7793422004671184	58.71007716704723	0.928293330191361	1665.26308261141	34.65893495836405
3	38.76651285457228	1	208.73500283163244	1	364.6582831101219	429.31967868309187	0.01993187130537466	216.2386089225215	0.06122188048976618	83.29732234478755	0.593749572812538	73.23274360664573	0.02676627012529631	100.86333856342135	0.5643758518543193	2671.6278509381796	56.00965644167831
0	229.38877612961434	1	45.41858755431244	0	335.97911941563547	238.18743318567388	0.2761642603190728	229.34512183262467	0.3870233987544359	215.3973491243501	0.7113523019638516	43.05753608146146	0.8517696977784242	159.22034129996004	0.043004648715570304	15.946304590390419	43.056202219855805
2	143.6934408320261	0	227.112865415197	1	316.842032712994	176.18158621151628	0.411899627629698	72.99522158607118	0.6980577992609583	209.37519811767413	0.35290126435746294	214.13365289708926	0.0872659977590603	237.5209752585701	0.4418001518651984	2853.801082773471	57.39682879972118
1	195.93001526319753	2	451.25191384658604	1	473.1966369177591	166.27819817522982	0.3960776780736809	169.70183535972842	0.732141076125206	111.14576297065864	0.2201140393695582	131.54242168981284	0.8079867904849645	80.42266807706321	0.036986395524193805	12.970605012496819	40.635032714273734
3	211.92761724221052	2	124.85412500741208	1	293.64631611813877	196.21713857471175	0.9253350231202659	93.70416553513748	0.28985206878247505	192.11862086794252	0.07143726697285557	149.75156674149	0.535541086598408	110.05395465985907	0.7751127420537572	1131.8482581880126	29.763704461762057
3	135.74766282625706	0	94.16236835774488	1	66.274177233086	72.17854956945943	0.3211567623018988	101.36154092632567	0.8880922209054747	131.0438871721807	0.3066690227409391	175.31399051051054	0.4453700138997412	136.79153264572147	0.13444350854012577	1692.1151439620937	6.897002567159278
3	139.17971419616754	1	72.70630138648052	0	119.77084971943484	424.3643794014032	0.5877130159107041	163.69640879203635	0.7662624041849311	142.0047313327783	0.3415384872014938	98.17318274536849	0.3219735150706148	223.41093060435625	0.5061013593159445	856.6507767712149	3.3755561454243277
0	180.20091435048826	1	324.68001557197454	1	306.2728938371281	261.5571353728089	0.3980456493094955	139.9620363896102	0.21979077296772187	172.03869440034	0.9459424903786452	35.71537116579432	0.9882972309314864	76.95934038820764	0.34921115040788375	2750.3836562485553	14.418546605448308
3	181.03566063736588	1	473.36391199745526	1	428.3247522728832	132.81804767759408	0.2928609360477291	157.82437932232702	0.22932807125697285	52.340357589245514	0.8823249341128578	72.30473252939292	0.8503643484549248	73.8636082393449	0.6074760913932479	1939.6573452755338	56.60462761142447
2	180.71975408380837	2	112.31072246996506	0	38.18691796067294	238.78285109304085	0.44095917333378354	219.75310847458087	0.012135426045084552	209.12994791283913	0.22876514218025212	189.67830594736694	0.5936735715195731	197.3617999213492	0.653757910977869	1091.3096746210506	22.94500468130335
0	81.66636998714074	0	295.2602042652478	1	122.19072954041062	246.5367674021653	0.9099606297713693	133.76542961601973	0.22734548712438096	205.3429493952293	0.4406184320460407	193.47823441586897	0.012515145116757553	232.02787701560942	0.9163320201068352	810.3464787278039	10.346467549772346
1	157.3059574833238	1	350.75073286125064	2	430.50590217339004	283.76155680250474	0.8743266290581913	174.22903363190227	0.4724378937871946	57.00076393753079	0.15633828950404216	44.5342831967084	0.5019825745566803	189.0966471170594	0.07773563443774878	2387.088924356919	5.247055235841456
0	39.82464772541635	2	268.95791992692034	2	284.5906134821646	126.14511242327421	0.135055033056942	34.30082457349547	0.15124317359018635	164.58483268065592	0.3725422967235762	102.26756439253246	0.5177482407554711	66.76898099777085	0.6265574662754596	1235.1178738386552	27.8760115016988
0	22.470976723324206	0	249.18139374620995	0	123.37294133881998	215.8275952787245	0.09133454986026901	160.88970041235316	0.20880969176505437	170.99431125185174	0.39231333550584957	172.44778942777975	0.3909508613001026	154.57238566405806	0.2795280205347045	1185.589216847186	49.663791358146355
0	162.21212671190028	1	192.26960062293483	0	171.74086587384772	32.96108108809909	0.4652686446469605	122.80692755982369	0.3915860787588573	153.0802841952243	0.236010222559077	174.89786294690404	0.23611258191101325	54.16837945957745	0.09104115117864564	169.13899444220024	25.70550507439165
1	86.12638129502419	2	86.21295874837419	1	258.78345725118146	211.26742851062605	0.8000823062807727	172.50428869139947	0.6601066116616197	193.71359166189959	0.9227330892345323	226.80581003363096	0.30312490590818264	189.18297093050356	0.20224914171841157	2468.689676597663	50.20987317558745
3	66.51677401906929	1	419.5898863675773	1	75.35576755996135	438.3993460040566	0.3641271284873462	93.53602637254022	0.03500909387645734	177.2587949431177	0.9519893556824687	43.2298468586815	0.5987154344113435	133.19980347901486	0.9895340268078354	2555.9204785530374	3.792420688650757
2	221.4146393884764	0	447.0687186122748	2	42.994981821314546	295.7061314816699	0.04174122713069084	134.23334537420638	0.07218742102768982	189.56966028568982	0.3611788509150794	88.75061175668719	0.4607581079936772	187.3700013919258	0.6487591904636583	2806.491047122997	25.911517033554283
3	57.756837473934105	0	319.07254638973575	1	290.71921753730305	445.78991910115354	0.49975072624470207	219.82589673581526	0.8692475624087963	227.64774091095248	0.2013041265935307	163.19834890601967	0.6814090606278699	135.80365765089243	0.5815571045649331	555.7090103117478	21.941458648497758
3	101.7605221429037	0	443.1613818735237	0	52.602807075191116	66.20032397038797	0.9592066850416833	167.89049025813475	0.4063907564501361	178.42338276290133	0.8805156543894224	223.4945222630245	0.02189672825236333	130.893891034563	0.8989922132671228	773.1100853266937	35.54899853110044
2	181.21413917310466	1	198.16203325494294	2	311.25155037547256	254.33490796810997	0.026225779705507435	74.93492274275573	0.6593666115252788	128.53478664968225	0.4756696479194701	118.30380036440326	0.8518859612198154	59.00713282372879	0.7183244035179533	1215.2932479172578	56.65995741619369
0	221.92447678004177	0	457.5128258736756	1	61.71723744034598	427.4120435369939	0.25274023289438974	132.37950221565026	0.9763663226720304	54.267373048544954	0.5392780580375536	173.74200495803285	0.8111613591762503	70.91713323677726	0.12737796592209127	1560.3955056632153	33.48871940528912
3	96.86549305409085	2	131.75798689662244	1	393.46169202239616	287.439400477494	0.41175791446179577	115.17132142397757	0.7073378626315201	234.3768144598359	0.5881999565246935	43.21908098167065	0.06852393066896956	141.4556698349521	0.02820260536982111	9.91315584107376	26.74059864865332
3	198.64164058527635	0	387.1518581913309	1	121.52399851882734	69.99665607370213	0.5036083952060361	230.01654095189565	0.8561435178685015	100.58778313279409	0.1381265322457509	122.15344019517299	0.41587370758355713	93.86549438964897	0.08676333165990702	1078.7435529894406	22.340833157408195
2	181.1940268800533	1	397.2897770542502	1	319.7855113099008	98.4462362617692	0.2650168864191371	116.373511244087	0.21295972283824516	37.36357340845003	0.7126583187886021	172.9894450828996	0.641986967471294	73.38751843681518	0.01388118240565639	226.1532711030694	49.13403029210933
2	133.2639259312439	1	97.55872324394338	2	421.4540342750407	48.06592327036567	0.2252664986597216	235.96289119688538	0.5423568975235028	206.02797962371085	0.5499763391419522	221.40027187023614	0.6128835678763718	150.4467905076059	0.416160641597755	1258.4814327151612	26.270479431169264
0	85.91415720217476	2	71.42166867618485	1	176.43309580695174	170.37423124465823	0.08065300878438886	84.5306357501552	0.7993006411096096	190.03448242318618	0.7134302726397662	72.99987129726412	0.8399358865437458	168.9297953235802	0.8279906768600511	2255.830561292183	36.59174910627686
1	160.0933501080893	1	191.46843810152762	2	371.38689132005766	123.83012914296357	0.2963544543854043	31.456228388080692	0.19769434044757717	149.59070046312436	0.6872692746399942	61.376913882716394	0.22307553619685605	129.30734857888947	0.8554184566709317	1673.1339430580347	14.92981191304258
1	40.40573559587592	1	79.13088400926875	0	428.0278851311684	280.37512196610106	0.16374424286167666	161.80272214350634	0.8390885662596812	185.49784767641907	0.3854128980413877	227.7913954048799	0.3184609998330292	149.3595654193798	0.9974018326019846	1789.6973676483221	59.97299978365051
2	136.65259544572095	0	92.29501567827651	2	54.0083274889023	163.76686307470334	0.7661619144200822	106.91483797487425	0.20545225509621778	66.31126531406343	0.12667764462362463	156.98034547235088	0.35887126123970126	184.5956289222898	0.2630810105119855	52.39104787505358	36.698661772525604
3	32.244553152939645	2	416.53517622333055	1	218.43625871854167	363.0428463717298	0.698858876933929	236.0831425621775	0.788073302942916	140.32504884540106	0.2502908201599586	121.10328309223155	0.9987215658672245	130.19315625056413	0.369840014430563	1035.4044184332306	4.697422650682935
0	136.363259410839	2	121.59945177125931	1	454.0801462876405	359.96713051107037	0.12685704985991075	106.81906431300345	0.22515013569943965	61.7304988422354	0.8678750497286252	229.00441850015116	0.9932563084070496	234.0257063888931	0.2210066240507772	367.94010185166906	49.11920926572574
1	131.58759790394757	2	339.87598895589036	1	309.5902058008809	446.7046405182242	0.2639599291777016	225.73835173587236	0.04315346749324178	35.10034481252392	0.5375044750995078	194.06865501347323	0.851348502432651	149.26089209230005	0.6483284785918065	1919.7804204382303	54.62422967777207
0	94.02879744028725	0	47.744518740115154	0	191.385630085345	319.7136328620916	0.8472638367201982	62.66616333767196	0.06455146296397785	105.85021563949199	0.7431981176065787	31.47112348676608	0.7874742014731195	86.76616698898994	0.6356435837011293	896.4921770215706	41.19206001523182
3	91.78720875926875	0	466.8194622993705	0	195.27895534798196	59.32345283472152	0.3072394703326936	101.78715225820379	0.6088221138226135	221.02065444599904	0.0742690335873798	100.00372781284516	0.060468403719688535	102.96404919114997	0.49996882687600097	1732.975054854781	44.0259625770992
3	14.887085338638022	0	177.37418023952415	1	371.86471110187387	39.511054958826804	0.33529632113746566	98.0734995256163	0.3126258537572866	49.2353906532197	0.8921592283629889	181.94010642241116	0.7699752204591895	206.9222423357153	0.10578152859742518	2778.3142536854484	45.041122987735086
2	179.38633740553158	2	239.42469384689377	0	222.57323550782618	245.73441077832638	0.945405420347401	223.16612965879844	0.6764330831052188	152.18037026353505	0.29533113572764624	101.07853957303895	0.07091165097479935	190.33911598099854	0.2980349743277615	672.9987866699537	30.86425767004666
3	158.76931667520486	2	389.3315510623525	0	207.71474666024122	48.24983203765818	0.9075467823564421	67.8071851692194	0.25124877129705914	154.14164584749142	0.02077709265834149	203.35943633342166	0.006740878321643828	235.23900451485258	0.39037221480705997	2699.8621974549037	13.562289960646027
1	192.75662922089745	1	314.5845918842508	2	140.41295114697974	444.57148905368865	0.24298061145302463	202.61720889421457	0.8094389085277649	136.16248783557256	0.8897516616359149	55.73627110635221	0.41527734152177376	51.91545874598998	0.4156108823352582	2568.0169234629684	18.447117579689586
1	34.154369440288626	0	215.38966225674824	2	294.11046079265026	381.55059753788504	0.04674931173137842	196.00376944608908	0.7022783985071462	36.96122694471961	0.9696872300970194	216.47472379544791	0.9564660671912492	37.20627126559381	0.2996283823444099	2151.2042652215537	59.72803943588572
0	139.0811742611897	0	472.469180845061	2	38.095803810589864	439.1020655600257	0.928454949555626	106.00200942331917	0.48755825639741546	85.41766137988802	0.6385579646126144	59.688845234897165	0.04961285546860872	99.36026746852899	0.3990301634625535	760.8039506645408	28.08530836328155
0	134.13317483172742	2	131.35677413297367	2	42.84069351259164	206.50092895465048	0.07922866348334112	221.47688778768446	0.7888132604189884	187.11065446954612	0.7941216531046428	160.77230919543453	0.7570526689344893	103.8588528336459	0.6925168011831179	2367.9060268161466	5.148465765213663
2	119.65314272177082	1	223.1707938594846	2	152.43858862851684	201.01236880424298	0.34652061395194667	141.34769546837697	0.8252883146994765	214.95700343027895	0.8541272273202996	221.6318848700993	0.4342537161485356	203.08995569311588	0.38414676806223047	2143.9753202531506	19.367906698793657
3	148.34310082906373	2	65.562503945104	1	456.8915926673465	407.2348861533344	0.1251144138758844	182.7943006195433	0.9601940170369251	195.80410700593504	0.5942294118387784	102.24252273039446	0.7364923286445011	152.37426798087677	0.4399190774692052	1297.945114484152	32.12169752881041
3	58.41268538696224	1	434.24215479795606	2	83.7990370633658	452.59552870980446	0.21674061866562855	68.65721069862553	0.8927983968565815	116.70148520361042	0.813917749098628	188.99364514174067	0.8021200081020258	97.89589865431918	0.44228345897838306	1463.9818385742528	11.226953406247059
1	52.15052536680184	1	436.9034805971226	1	399.2646499026739	182.5511226166962	0.7013184218380357	200.32867438436585	0.5391078322821189	35.69299997149008	0.57625888081835	86.37387136526273	0.7107501429218197	54.41325754002759	0.647597260791372	2025.5117534717003	6.4821686942076155
0	189.63050764015907	0	118.69349521584434	0	69.32064083047189	368.69856677898656	0.15189655211720088	37.87894618246919	0.8550374403319221	98.13220143819434	0.6124026280447686	151.5520856415431	0.21214813510301267	232.98333613541226	0.6790117288502255	1299.433393064813	51.34470067756124
0	7.815324551616541	0	374.9981236852614	2	275.42441246601527	338.4110542798045	0.03585502989208511	186.93331549229256	0.5597445838287626	65.22331943383512	0.5550751177835133	206.05012545932613	0.6513280555142793	158.05141188614056	0.03744552526722178	582.5183490632019	59.09686796891163
0	201.5707473980688	2	431.9979385761378	1	425.8198031488806	284.39764236320735	0.3178142175551727	57.7374254922361	0.6464891159312368	235.88351696291843	0.23726632953018845	66.37710497611205	0.21721059270243204	54.77643695731588	0.0009789288993975465	2378.2381489346244	36.85495794708607
0	204.07872951541998	0	123.74383003937785	2	390.42156457308926	435.696253058789	0.7966242095601404	153.0808950351563	0.8164857417304487	100.57078371908777	0.8517993325815726	155.25643406134577	0.23886603740773282	156.06459748778263	0.7051229194698063	258.3481863124609	15.671390800288282
1	27.149361596505152	2	226.44239153164173	1	111.24821316623691	327.1111086882972	0.17224797200723674	104.22948879863095	0.09850194253437583	36.7943133382594	0.4181214557351337	96.5734812765649	0.6585199705331584	81.38653670715979	0.14526432554223534	2490.8621856574987	40.357221847205786
1	135.2377288220245	0	303.9082008145427	1	229.06182580220164	468.45230701314966	0.9680460471333441	71.34477804721972	0.10051864547256706	107.29974844576726	0.5796856407292538	130.281375718959	0.32137266675125276	204.98231492512156	0.09370830729772694	1461.023979354341	20.689796671512987
0	27.09607947910694	1	319.2139394724686	2	146.70512338521507	108.7993798698288	0.527731915183086	45.74341465418874	0.6775206205987843	217.85999877298926	0.5972380650294556	175.58275881722383	0.2989352104397148	66.69356100624343	0.412714715999722	600.0612189841727	57.78673418775152
1	72.32731277443004	0	38.209297299319985	0	347.0046925412514	165.18830198338145	0.7950418279597269	115.61852860735262	0.9140847305854017	80.82769773065826	0.8285953253740336	198.1548026807133	0.7471679945774515	75.19099691435773	0.4690625654649685	2054.012329249741	56.93512713064015
1	6.92772870269707	0	148.2555198320374	0	36.154507736738104	32.35019006906667	0.2473112468312485	144.67516341331634	0.48751982218107126	193.04943030618574	0.8017754423477738	81.86429563226558	0.7474542245256851	202.75765304428106	0.7063679649617636	834.6921489068596	30.84958338279973
3	202.67743636648933	1	319.162446550614	0	405.06449232498085	253.44835802048686	0.7550506520083168	113.7062452836037	0.4790498173882023	132.85960016447586	0.005350715329107025	108.43024029556685	0.89510886735605	208.2250979200175	0.06229575993589909	87.53644219894099	41.88451431075114
3	146.89289358254425	0	77.20154382179052	2	71.5455014060156	436.499052282531	0.8169500878056001	69.7362309434383	0.7994849509768309	191.55101305795586	0.017208262600194812	86.7342675641469	0.34069230589670574	230.74429489556724	0.008392581698389856	1610.7389258343503	9.835198670403425
2	66.85285549361001	0	470.5597628868324	0	132.2724297423195	18.221084216298014	0.5422598068845889	127.99892307944174	0.6294021436159063	30.60176557031867	0.27565133289497745	71.07154092355105	0.8750676095131111	216.66201856525527	0.3895898402387914	1874.9636132984201	22.533118424450755
3	107.30409599862445	1	250.671562541679	2	139.14671075242643	183.03574237256203	0.48758442572278615	206.97507318960922	0.0244438718542227	216.74980411044626	0.3156103343525628	185.76302527326706	0.3537991773084309	36.338206301869	0.7859087915664311	1907.2020844213707	47.7506759145928
2	220.4180459178917	2	72.4565638445086	0	406.00328422334917	263.04203504038134	0.02881312522221746	133.40787401177033	0.641156445208807	204.78903684739436	0.5489103745891679	36.55256170334796	0.060048246811220896	232.14844117580105	0.9830735239534204	579.2501730245642	28.17812093338056
1	107.26356882996782	1	253.1012903152274	2	187.71349333444712	77.96560549742958	0.03447948126564082	68.76662296024277	0.6541875421243037	149.96195289224806	0.9577221469043503	92.53301506751427	0.1661249714488099	84.94219522727659	0.9573062479498399	2226.1806194865253	14.885963461333386
2	79.35619095928928	2	364.3957370219257	1	64.52944483515091	427.6841080200239	0.357791451129037	157.6014188328935	0.9220925101845701	197.59284121304046	0.36150655126717046	58.832095423809356	0.06104605593101864	90.72684045189717	0.002704331758730527	1276.0110538733559	32.602890014300385
2	97.93450872434487	0	380.1265981154084	1	324.58060117404494	339.9410641775916	0.8480148772536689	30.30827133481551	0.251517857074006	98.67987262686478	0.6303801771708547	153.6385272345275	0.08293158131838896	148.46094917424148	0.9078003857020063	2661.168435051576	9.834803156125043
1	200.50395377890393	2	379.9906401874789	1	106.83005626484157	104.97804432444792	0.659966595977724	85.86257187771791	0.6099847221783965	191.87682105488537	0.7960248975349016	123.58520189690853	0.24519875232274158	205.28935839256124	0.25868195446572373	509.65594635978334	59.270726161842944
3	185.83765045421998	1	246.42165996185327	0	91.43768849257441	258.9651442206918	0.633757380076198	130.6790677040651	0.7815505546414376	219.3113204266243	0.5868202761490754	76.26185969563434	0.8257860012879116	157.72443867074276	0.6416321497313076	316.75350477350383	8.42099892104438
0	231.04398562670235	1	151.82863553571025	1	246.87590660166111	205.041323323971	0.8227520690143408	143.8519333655288	0.6903009164186593	198.09279823058492	0.9505005970381413	102.35763261695249	0.3746409561219223	128.64557268670808	0.6565381559649607	2616.3971305011746	39.24709165494745
0	98.39765295647643	1	204.03720853007164	0	234.76712252294567	452.8336658515112	0.08515177139739616	153.36965651795185	0.22005355644835467	178.79536784346726	0.623179706589615	219.51717882268792	0.3026168055496755	101.32826504708697	0.00948695410326561	2737.1683305761203	49.62378334937393
1	33.7428467620434	2	442.31380507402116	0	373.52888567934605	138.69819067264945	0.6217310387034326	151.96879199572612	0.34741119627370953	68.60951661982656	0.4859661179364013	182.57337524226983	0.3465273662483944	204.2897328763332	0.6462710058593807	648.9400928402334	25.76088217505366
0	191.51632376062145	1	329.8619780398157	1	329.89354264215115	428.4750459149939	0.6756935745415571	198.63066902218108	0.25815558070858735	142.10647286355925	0.49228824174976915	42.107383786529056	0.7891479123862123	119.59918399812105	0.8528230873712337	1706.3679126414709	29.53761555829708
3	71.85392899244863	1	352.4759393115203	1	401.30388284258174	323.41648755081707	0.05559453651756818	152.08389330310035	0.26200234454378846	132.78731443619665	0.6457333732602947	100.64464105121891	0.7931090656552685	207.97778113207366	0.22805800332556536	467.69879030145665	26.515351087747064
3	201.59387734042582	2	221.56731609727865	1	362.85950183337826	28.52090006601303	0.546326446934704	183.47391718053316	0.17466772789398644	61.913446469334474	0.8283207721694612	125.87139982846536	0.4998648312415094	239.08135873187393	0.20471307034697583	1374.399843005612	12.60911212916876
3	220.8594483695091	1	315.94676774189236	1	428.30238591843	240.9210142349864	0.533350317957336	168.71320447589426	0.3723878768513319	43.85939323481375	0.6514813295349968	57.302026467213395	0.9698594777941169	108.18290807184333	0.4762955729787143	2385.0432532156156	12.913136652405822
1	30.285329692211732	1	370.0761113246921	1	199.65675302447548	249.96745733376093	0.05431992919375206	129.21681756292173	0.005714454811425407	90.85068828600923	0.4612560703879056	139.85366019778218	0.29207975452026813	200.85911631427877	0.623576410517677	1601.350361180287	4.982251410577787
3	159.3682534663981	2	387.0962334031588	1	200.690960988605	391.87888279676486	0.2811918715041122	145.53504880656132	0.07166129293478929	160.6483949871135	0.41774239111796907	41.10805116107429	0.04662776993897	120.0419632675321	0.7429004567525965	495.1767969621502	30.22639091537551
0	214.6802146705904	0	137.74275868665342	2	210.76516172268347	289.049975339077	0.08380984886335074	124.55085727776472	0.45505597137798204	140.85635865652148	0.4580593818957037	167.8233871613627	0.8636086597488869	124.30059164114476	0.1950518818282656	1653.5058026095264	1.7791649467834358
2	134.39257496128133	1	231.3918708172827	1	449.96604983649667	115.38021885657047	0.9047629633689499	188.27001462450028	0.9599169646811179	130.32368125959323	0.1655010094220024	128.64688038446508	0.8542508662374373	229.21054106466497	0.24673578928730344	2478.9293267126845	6.1851400073403795
1	154.75729977005054	2	183.37599920297092	0	271.6793649177355	479.121184418923	0.9853046324603527	193.2326041592344	0.059227750289958636	143.85448041432977	0.09171306389739864	217.90339015586125	0.97069015911716	213.4406867131939	0.8129616366664539	1827.9046147208348	57.91401376376695
0	72.89298564773738	0	127.9843377368037	0	437.83648178859033	130.22295031126683	0.041218906719016846	199.63213444038865	0.5464704692915934	237.99170378459172	0.85892317315322	186.2432269278147	0.3061397684822905	103.62891788859301	0.24933261126541328	1556.3207632487583	51.6938184023058
2	232.4479214065516	1	69.18024006208914	0	70.95517645399013	347.45945161335777	0.13576764746210224	39.82107455354549	0.4781893859186127	146.59332126166578	0.606896345878909	45.70769833617586	0.40570982527007493	84.67501898556759	0.9531884216643494	1529.341761226018	40.9991362615661
2	217.1212498275136	1	216.34032620410215	1	347.927312856278	257.71075832743946	0.6411317245012633	57.22532070264117	0.7321634830578696	77.94931849359807	0.3767320624118363	203.90885512530267	0.11432381189848739	216.73548982318727	0.7811369719798658	391.8344522191014	7.073673114667871
0	29.153514913693677	0	297.6175531936698	0	361.0789667477125	23.574326382204358	0.5944381194924031	128.55430471392467	0.4399996247135156	150.93403107660384	0.33055622235096815	47.628578535112894	0.1604294795987773	73.62786676486226	0.3573295883613278	1086.42077075728	16.798356593879035
3	87.53137426585405	0	156.24163350903	1	107.8938421152244	328.22357862504515	0.050954515614048956	84.23148310224768	0.30182409608467087	138.50497493314407	0.13311269452590613	141.81513108429778	0.7815774624673377	136.8862844611868	0.5990774851593429	1066.0508277629972	59.949330756581816
2	118.7632140294691	0	143.45251489548	0	81.37498482856418	349.4206099605393	0.2939320819773019	63.99195503353049	0.6164086244375625	213.7107058124786	0.8001503524947247	127.80190780822927	0.1121415486958175	95.09864996688067	0.6668563550861848	2655.2408924777483	54.77769695044172
2	232.67532599195536	2	426.1425963400085	2	389.2760532766043	170.52590986695287	0.7446686701453448	218.90678402104038	0.3529821134361082	100.73757238354041	0.004903394699561359	105.59154903180054	0.938816595863086	30.402117395971658	0.7254974639140794	2155.557991484859	58.627375876551724
0	78.81097366409689	1	210.32427398299552	2	181.88773340317024	458.28574488813547	0.8828753214632804	79.91182817243401	0.42522588130568795	236.05427515701618	0.7650269316578926	171.15389275894378	0.43571477670906333	143.18870531645476	0.03213029252613664	2582.0621843471145	33.630478211616285
1	210.1195005588627	1	346.3051073603577	1	104.35897758564126	398.6615493417513	0.26236399260326293	89.73896734183808	0.30513697676263085	165.12198852310246	0.8477416284316573	98.07564994399715	0.4871463204141129	163.6101900074538	0.4256383446742211	1453.9910060068573	46.07547050785054
1	157.09744237796974	2	321.2018827674328	2	306.74571796612224	389.65785408695075	0.7705097732137984	204.92482208515628	0.398806427966527	89.3601468496185	0.326633153661533	40.78046821698121	0.1657992228531101	46.52192427032173	0.8618773168304169	232.2288539572966	8.851096794531848
0	10.360653736783098	1	273.4838401363538	0	313.7742794095015	217.4939343915989	0.536737159010664	113.35716209195479	0.9249840011315873	43.688150433688094	0.8702641259911462	42.59223327179164	0.6476276140729532	37.011188838397004	0.9014757209393408	1252.085357380117	10.585929423759522
2	176.11858940985425	2	414.02403965476344	1	290.50208756727835	185.61350053637963	0.617255276832487	112.67591794583474	0.36869128625079706	209.49368503457686	0.08107035930072681	72.86962892736629	0.20332333481247633	164.5048210648157	0.6261463709824303	1421.0303239803293	59.736383673878265
3	168.7778520303476	1	76.70254069923612	1	457.6478514610917	65.09951561943559	0.6486009741902435	229.31518648962788	0.4520827974358842	51.26280766553295	0.8479914231816545	202.60729769240766	0.10511997745184631	227.73248471177848	0.024647409078692117	2616.9411806062553	37.29723305090008
1	86.59262365130276	1	412.99516365835666	0	216.36654521401118	454.82062602659227	0.6022067306505896	201.24683975047907	0.705334466511699	184.87425063834988	0.300953016223919	73.99456724656056	0.5823440808455174	39.45341768744723	0.36956453310891924	1243.9311957227126	20.68710155968371
0	176.15461177948174	1	341.88220406467553	2	176.17528502507344	146.42158000872513	0.9161808553480504	143.36150664397863	0.011337098240268073	62.783805950318644	0.60563187132641	202.4688740468143	0.37532034409819315	76.43132927063502	0.3398782508562479	201.81775132228782	8.841059967144329
0	185.28854566493854	1	60.71057894443159	2	183.08668813420806	168.5356982262177	0.6971302406795566	70.8788183564279	0.037690309560705626	174.43588102316625	0.9199317295173922	47.716064626747546	0.06715970281282213	219.97771190870904	0.8290012408237386	535.4296178970907	45.649303108598204
3	7.938547091292432	1	254.9590980097494	2	170.3221528409873	285.4911185842002	0.6315085489137028	83.79105314073382	0.6728255467353603	224.00279320264747	0.07951650272317601	36.22164530309296	0.03375169544959866	50.14615975534255	0.19210997954689313	1921.5527584385322	37.215033932824525
3	99.56608430326085	1	299.7404368136586	0	281.31899243817634	336.6264261069636	0.16282030862005936	39.90276651208081	0.19057399846855216	120.62873088065012	0.6694262597912521	108.32198648890443	0.43784057755659955	229.98587833327707	0.007400155014539056	1937.3616198718112	3.7712308155021423
0	25.214313448305994	1	73.17798780826763	2	474.3191923413031	194.61794106308605	0.24863508422324632	194.10927594800808	0.47593481033590035	184.1401176475398	0.9378495724344307	128.3492065693427	0.25835546913530616	202.92434981598825	0.417911748436278	538.3102744911309	33.66706118015556
1	35.500532971221006	0	122.65989563443678	2	243.5705009434066	18.22647579960737	0.12669379955436688	44.72679294970022	0.9886444245460102	217.4647862637224	0.6461215109196063	101.0276935120346	0.24648363707924192	113.26069393980879	0.5691423070239732	333.7580408258335	42.7683767009785
3	136.80876146461205	1	216.2729668281106	0	379.54981700642463	271.46261345890326	0.027715160037518394	90.80520246089233	0.41661542797359763	208.20061432524574	0.5238760485084428	35.77497775390592	0.6056119738739604	69.76311672006857	0.037989050285573756	728.6617388566633	53.779019404577014
3	159.39013538521925	1	363.17377160998825	2	425.42427859926113	107.82728042633757	0.3625711713821368	231.71522539330843	0.2338570017202395	163.32621529192843	0.128114243857535	120.32141273967135	0.4227386714122984	81.3293939836066	0.4022428470995457	1352.1036345258076	27.019116803457386
1	70.97962731620841	0	275.9425557896972	1	113.62298277700378	95.05008024277967	0.25091948259835206	206.98472740735167	0.9517883415364327	239.5022422380785	0.4060433178974404	186.66683823930433	0.4793248962836383	65.13547578688696	0.2523126337806665	2258.5280257871937	27.649693991088597
2	41.96831712772187	0	87.37894276098908	0	417.3898829194344	85.13765753000317	0.8409285783379458	98.39986251479748	0.49612589295067255	109.58178391897209	0.9676318443409928	220.56409873055432	0.9686774014287242	39.14969192556932	0.48153598395184616	620.0546311138926	58.46080635864286
2	66.1392522800293	0	59.51731854600875	0	80.77641057817786	292.4971658419069	0.9144959533661657	42.96634733273809	0.768438181201167	80.91060855865925	0.8747247117525372	31.644788505780213	0.2681887962140873	194.2091225342066	0.3597929803890665	2573.054833016314	31.4844174833009
3	48.06238215407456	0	435.1959949841171	1	79.21519474177299	1.2711524644111627	0.9145117229607596	231.9400859243269	0.9122301949945085	53.38593224050305	0.9395708927254435	121.53671622274213	0.8361766105956455	168.61446166135144	0.4727948134921568	654.0146639064484	7.888301013990777
3	180.11745769592432	1	30.54500823304532	0	288.53346041310834	200.82912337345536	0.6087347056893031	194.6782804856148	0.20802237203845775	52.8170982214814	0.09131499515717789	200.67998586311813	0.8146974279677465	188.00322733818382	0.9066636936815001	2218.0234524687403	5.236426805088867
1	79.88778613290789	0	460.36306739996013	0	387.8668702778171	470.52834586321956	0.03925319139599681	61.57938906771001	0.20926331838038614	116.25830357391762	0.6136416191529146	81.88711899953057	0.0371723457215033	188.75199717029474	0.14492029647460936	1063.6892198575163	19.373848449229072
1	125.9577536734373	0	92.86850501265488	0	421.7028261129714	292.41141180113624	0.07612893618817107	198.51341190833574	0.1605696818043858	155.6815653767128	0.33097439239241766	151.61436071811667	0.7635383038510819	173.78388939927044	0.39516707461038936	1727.2912730376027	5.960696927258972
3	154.62594715256608	1	176.50842909502478	0	476.56310352162575	202.27844977206198	0.6940833412234667	141.20650058829614	0.7474502640468084	74.56524024802376	0.9261221911987962	160.94537148391882	0.12356909733113575	92.61324006692794	0.761279292262055	325.421456018849	22.12521337333117
1	153.68238729497006	2	416.55645366289923	1	143.24231460442417	62.867756721226	0.304063625540675	215.62815563426332	0.7710955769678403	206.4671484430545	0.8976238536925242	202.58309955568535	0.6479361092506003	169.29585178428098	0.0019810201702148422	1528.4072712511995	29.559470217740387
0	137.28981789323115	2	81.27405137103204	2	260.7831668559371	29.238797868171975	0.7578733264321977	51.23181299182665	0.17255009399718335	185.69131527391977	0.7701722004945939	81.75005364346129	0.051964416796118185	114.02120516520029	0.5249255173961285	2166.8528556992214	43.80207959338836
2	201.85928648835602	1	278.385161910036	0	123.28926770741343	236.5951179935764	0.795031886028918	142.0683823677398	0.7569198745390121	131.33612986923487	0.3196718931225371	206.29471071395346	0.8706394269588258	108.81014224113414	0.48560600834234713	2852.743068359598	53.304043507809645
2	43.08540597125333	1	241.88257888611108	1	347.35983638659343	260.397872425764	0.28987045231598285	229.38634071626987	0.04349126588068175	141.22696992065946	0.1742887894320505	236.16211174309856	0.06245574537509613	91.9787296023838	0.5587227211513554	2782.0386400211346	54.910617121173125
3	226.1618035888926	0	120.75374242740936	2	63.245353093213936	310.4701076328576	0.4421981036983428	87.99999684260231	0.5612729024285068	71.34091195942432	0.11587440117637049	220.83664298603267	0.34514008016401976	180.09123479156034	0.8947718085216394	2036.9144779082699	33.25815702015562
0	155.74115468745217	1	339.176016040743	0	288.3275758993228	191.57506689558636	0.18794617788802215	174.51189840464627	0.2980331074637286	238.00945714771078	0.5797898378860334	180.9521720608701	0.8386550320778932	136.48752786419436	0.733711485343152	2026.3080303242218	48.44264731396479
2	62.106226768549085	2	479.0758985138309	2	438.9824870683098	429.4858023289699	0.016048865365517084	180.74818970465475	0.2537528023848692	226.8789581319399	0.879858170584849	193.54591048895884	0.5221138024307936	111.3179477538854	0.7314693059238004	2666.616363148416	44.86035639451738
3	155.47217378699787	2	127.15137280112474	0	119.57077477965035	283.8379430592187	0.19200820824046905	112.83070892392004	0.9715097321169139	52.92618453487696	0.20512386043387998	239.74521966297766	0.04423335568957698	133.8824311833284	0.5418799729149448	1827.930119979394	44.770680181021845
0	102.27046032403025	2	390.6325120845071	0	195.69204240107646	389.92075900523054	0.49273989481760616	39.990009788108694	0.6051390304465055	78.44448718943659	0.1759992953579148	170.20013654470984	0.5373029559956178	97.24360669527842	0.3134860616957228	333.62855510649376	51.42400843309163
3	239.7755260311553	2	133.32833170911738	0	437.8228868425143	402.95289216530745	0.4714087101749507	223.33135574001972	0.3378189131886906	178.3658043426099	0.8113877961135753	30.931751541108408	0.5846542239142636	167.264201435224	0.5265578084581459	441.21242649311154	42.82349576755624
0	157.0362691091429	2	358.23398670457567	1	467.3237498379233	339.45716292386345	0.23064627934490867	162.141026510873	0.49363057500811014	236.38269161042248	0.9161019352967554	50.01138707503989	0.9718521209507007	108.47339343122385	0.7664573873393262	1236.9680684640523	15.509886117990973
3	210.32781968123106	0	223.36558460991776	1	146.14008944596534	312.871189218572	0.4590503587612038	44.430284758980235	0.43483463151463275	149.51542533045532	0.5009340938208814	150.35367957937314	0.7206328192271764	62.7385098271297	0.9791565134975322	510.8167443567871	4.634626156469823
1	232.3835053631265	1	87.0247097116764	2	250.32450579086947	6.275149680227408	0.6831232872988331	128.59067364450792	0.9723347082234552	149.2831460216566	0.01620874296438679	112.8529561680658	0.5389461628013286	142.3924867856091	0.322377373566327	2696.4551047872897	21.896647787272997
0	127.2487426129986	0	381.6102412060254	2	144.78421660259494	248.4946648500963	0.12119474135551589	199.45541693573387	0.8440015272895217	207.6555209989443	0.15390348177247448	117.55195206158697	0.6852351321133872	193.26649654719526	0.9694099356859773	431.3408067258713	17.223069961202754
0	145.96731258749884	1	357.92061943939933	2	260.89305135082816	399.8723121310119	0.19495338474324964	52.107134291637756	0.9947491060353734	113.48679707510821	0.19222107505911057	80.64176945213688	0.5405310037760609	56.54378320397706	0.8082954196324094	647.0419137977101	2.61453316174753
3	57.137058433027484	1	213.79434395138176	2	348.375576552598	125.51165685620819	0.27291996570652066	125.73310824717859	0.649530760834026	83.11340684458267	0.8472624802239273	204.6493993126767	0.22141594716459934	189.31307593709735	0.12462707702842946	620.917112962141	26.288911691561616
3	239.7900598428126	2	30.74288309978766	0	146.6872363276508	10.86219815166885	0.14233707060000567	37.13923609673394	0.1516212517123402	81.16700600690547	0.7082316642852886	206.2713955583859	0.08447736489234592	216.91861690841452	0.24633178795791189	108.21142217110076	45.693215579942375
2	228.03401346811992	0	35.540346016127025	1	263.8385101253713	338.5556683129732	0.5255448762527479	128.5830762485815	0.7826018926694129	183.62910742057727	0.4563778362079113	54.679417108676006	0.5961034206006395	161.7023634890187	0.12023614300076801	1797.9593976109827	19.502876757411045
3	194.45862083015578	2	408.3079289532994	2	111.45464709525643	246.76871959350163	0.18504504980019665	62.29347734335643	0.3371115030442575	199.02051891362342	0.1883443445726951	232.46348152889118	0.8346524732099622	235.61049941118873	0.10909600148907406	1668.0142640280008	59.75460460057183
2	205.7794786068845	2	358.68706571101626	0	396.8930357793379	326.71804040666524	0.6283590291352349	63.07435771321385	0.9404780514244719	230.3828734119587	0.01700742845012404	167.35298999300608	0.3290479184838446	48.171746750656474	0.635778124186725	2705.9657916228293	33.14638624730613
1	224.9036776566566	0	311.2168394197377	1	205.26318879114567	437.2038874570838	0.9145677584194274	104.01995434427455	0.4393587705717469	45.31935095371271	0.6860440473169703	196.99452044356377	0.6174892619011179	104.1419876443816	0.8352968887038352	2083.8710876789987	36.596477421162525
3	131.9483659416236	2	410.0220681711651	1	188.08861355877093	466.9369807606022	0.30023380235932073	180.0268919837779	0.23312491328680007	146.59214940721415	0.4485842267155109	204.3514466800171	0.24271207297592734	170.75806148156192	0.3840750031542731	1561.0445064952928	52.9210728140228
2	165.21205231650197	1	375.07321716044436	0	241.07158546506156	6.572497169272253	0.7457313148430792	88.86793262227775	0.5005757804444234	191.18251525623316	0.4862604745528739	198.616559513232	0.9123199359478047	205.9542925264721	0.7789534539400419	758.9698398460708	28.51061688652175
0	87.69250773519543	2	212.13005721270613	0	351.7371691455619	68.54562849416982	0.6405779287834875	222.87368814956486	0.30894400765851315	228.72949724214038	0.26727912439661006	111.36522561269639	0.1807845900750562	221.05577804529884	0.8579606062898205	1162.867207441197	18.223298032411574
2	122.15970133422263	0	351.27170565860746	2	276.78243794170737	425.39367844231555	0.37424716436181693	125.35132013328848	0.7606214268877836	118.3801290825086	0.7079809029339793	72.47048349179504	0.7155958759530124	205.03917068942346	0.10842561015724561	1205.5413331502355	6.5457942376604645
0	202.77334812619043	1	337.4195530976029	0	190.77035155278662	202.2692137644038	0.9654179789539757	106.24912188649533	0.4903864280989212	126.70537513756241	0.6822213501399905	136.70954388323904	0.3526014873694234	122.19980485816154	0.190916411612855	474.6285591448583	50.96083731037481
1	116.4554183047023	2	314.6028262650487	1	136.88539474437113	348.9241684286305	0.30786878593836664	122.76394760283232	0.9738908631119776	138.06743257569605	0.32424309636184645	106.52212276933084	0.3993795234368023	57.98360904360267	0.4353989700217018	1311.940424468945	38.9310379785606
0	115.19092373394724	1	364.4694030671282	0	479.14423024121726	163.12872391229635	0.1136967089560984	142.9014145745429	0.8983692098730856	136.78754474426933	0.8438693124870807	98.47821418498198	0.32984901635068364	190.55994127708686	0.8779601914507633	617.3392259212833	59.98069858229623
1	5.727740668232851	2	294.0545245245379	0	40.019373183046454	257.0420983427022	0.888821383500003	124.57965095435586	0.4427528223792767	83.79435205271051	0.5036965619574342	219.18882538997624	0.582344292848813	37.156663309836176	0.22514790257996842	491.77591491640413	55.69357482135737
0	183.47377006459453	1	272.00638849716364	0	153.30489395479094	248.76828751840912	0.7532332434333563	171.15812600912707	0.3319269891603941	59.5273979423861	0.8569715013683153	221.7744629392601	0.8999168493454359	195.1011523745115	0.9436581873570118	2254.939556897101	12.88757196690005
2	223.27029015318365	2	121.75116322551476	1	73.68921628336581	313.1280683511502	0.16398311611533523	197.6482560040727	0.26172444815836093	83.49704982039295	0.11346506386928767	191.39951816632276	0.4197398143949832	169.14338410500906	0.8474503959356144	1295.7789430648893	42.14771282318996
3	60.169034333916	0	142.21815995477505	0	414.3854321309823	454.3314391684905	0.5637062159112984	159.010483658583	0.10504939833995008	222.01517869304766	0.47175255879983335	49.971420913384044	0.13423306046444017	58.482741629937806	0.8340386501740819	1886.3329236082998	30.30860377272435
3	199.59763903432324	0	431.16747482197275	2	401.4032488239993	204.8008459756596	0.06624535594283876	86.48717784765869	0.20956183441336984	42.808127713233795	0.09701180332732395	219.6560204513433	0.3500954575192755	166.0178238167761	0.12348961599817332	1293.0429932330703	17.462087139150903
0	72.95832024644105	1	378.69689164521213	0	105.33374714895777	158.38844853601148	0.5995641941741459	104.82716093683669	0.6380948539693712	152.41791260379915	0.20964474113371978	78.47738309868502	0.10465579024335447	177.44610564502324	0.3934823528202569	1566.7342745793007	22.857199798100932
3	14.340705137843877	1	346.11843471997963	2	358.4806090867416	55.16044422211504	0.162892223822089	139.960402527094	0.310280942023076	226.20926658124574	0.14588279159357154	184.87081569305388	0.4228227468600625	118.20415435897948	0.9598627490024539	2459.1203164223466	45.67314685589069
3	120.43818032698427	2	364.4048925140409	2	206.34469399951334	184.66817249881916	0.7204253209897046	206.2638075641559	0.7131220889680242	46.91955893038123	0.565382727150073	37.03436390685698	0.9848167792440997	173.90639464827672	0.6167753586681377	1873.7679483089296	51.76655983792676
3	89.4788666686303	2	40.40251678714708	1	40.57949220826216	385.7124254088189	0.5858359103013935	54.835003492810046	0.9892077660696631	86.96968297362834	0.8250865385683486	189.80180432213734	0.586693252451143	137.13237297791494	0.5497360795582557	2440.2710523699275	33.10075992291869
3	181.32956618590407	1	32.83652926791829	2	125.89611122911036	449.3436144048607	0.7433485900002507	159.84101722848507	0.4725029491827527	58.52471480170145	0.7656115955509889	237.54377290361427	0.6153283065259819	170.5850323199805	0.3661768366766762	302.31854975214037	34.1383039605134
0	80.58256291709709	1	248.42629016824228	2	242.0571397725174	306.8393415032134	0.16577966968368163	59.427587089238756	0.6948784132558499	196.79249492266584	0.4513050992370342	47.357625275356334	0.10313510151095628	32.7227867038229	0.4224090925685593	792.9520748612592	54.13584429705827
1	111.83085562996327	2	232.3069015903333	2	294.54086273959786	218.94833937309272	0.353483465497447	194.6514876613549	0.7651314921011	215.38111791581724	0.8800941351320772	60.27036129616761	0.03207961704356255	207.7950309091207	0.7855302008741595	1499.2934413256946	45.18846868000729
3	9.039721248144966	0	136.15637245278464	0	361.4650792214344	262.76068305931693	0.6991562948992773	162.82039595532052	0.4905233466887593	72.08442403375035	0.9335029716612125	45.98470152780268	0.33111958527879737	161.98383744141114	0.8605832970082418	2663.592843474806	53.17394664224459
0	42.29975866933254	1	473.482955815471	2	284.3396593826915	424.03481770774664	0.22323643825661266	88.88223540090124	0.7447366262049352	208.92465532052455	0.2643241325466965	97.13868693643123	0.19937360743898103	136.43849006883346	0.19969962531999985	563.0877856685444	21.062178990345956
3	238.1098831929668	2	114.63925708152445	0	243.86203354432814	137.5755784818174	0.19976619800180984	230.52590933280408	0.5661877572027579	204.0307527156614	0.1399525114790946	103.35246045185198	0.8937438687383836	211.11774731094263	0.4913933094398599	917.9458962111535	13.340837993450467
0	229.43316219627397	2	164.53247814980375	2	402.0648033374424	340.9875358881389	0.9475379761145567	160.64003000537062	0.051038375616781595	175.94860936808064	0.9798324665879922	185.0719350279671	0.850419436861847	100.50653596244743	0.8066001631853228	1622.4625695950972	39.57652398145876
1	8.815798029196216	1	177.4442776128978	2	166.03128694409347	106.47969670608654	0.6303413377201661	208.98849934128125	0.7067909650420834	139.82515731080935	0.04715765391333859	106.40118099133016	0.37262930078526246	78.33379134061369	0.2864036696931621	483.0989547016357	58.095989133827004
0	61.74964632151347	1	310.2290752758063	1	313.9224127212709	315.3064053182177	0.6942756185702231	76.0149746884986	0.9455618579347015	67.342368143791	0.7394793048816884	198.1918387383771	0.04139365564346087	111.76739140281875	0.9037326824065136	243.00509558624984	48.757441813315836
2	178.98699371717564	1	292.83781965611206	1	156.05319292046954	229.72008569185832	0.5151291473820897	159.33125308139992	0.1533598343980067	58.30340045310059	0.270756382528031	146.7029558245711	0.6242832507131859	52.27826072746316	0.12284598377784095	1537.465614873721	53.88073574587361
0	157.038238119979	1	176.6441778918264	1	145.7195892563679	410.7201670135414	0.5297737378935137	58.7331833855422	0.504075123357596	122.2860099979607	0.2064043320100465	143.40518366084564	0.2030920772609951	33.341962551376724	0.5633220928547402	1427.6241113506862	15.889170154426404
0	31.944059028953696	0	476.59877380266687	0	149.48750975084624	477.3549502680097	0.9737777894569599	192.2751129318444	0.6645279300000959	80.69657008173573	0.8887714189581185	233.24899713825388	0.1639890294594275	38.40527295679561	0.1176971975215827	156.44532245874422	24.00263772604941
0	81.54539514608325	1	323.256032007812	2	446.088322629342	85.47347002941832	0.5800387304388123	190.19356399091873	0.7269788273244262	197.28371037714896	0.1086556861104323	105.42660565928827	0.7072452400439877	92.45506599518265	0.4744396108564751	942.538440588626	16.77203785811208
1	12.560180053558852	1	287.7059833814795	1	95.75296466087248	106.49977617389507	0.616964639740271	90.72347416206684	0.479992461039501	133.77774937069125	0.6284413981078765	134.8275677521392	0.5149611977441958	154.2588524339505	0.8666682850580573	1758.2526927057982	38.63763472215598
2	176.87670623745055	1	81.18919431439505	0	61.7963796625024	365.6813682679497	0.34761161127869655	167.66542719655487	0.5648896474305789	160.7611711623335	0.2759151237249047	185.8626119482356	0.6829176067282486	197.01367244107988	0.8580515665132963	2531.345183686877	28.467942336977863
3	109.52494172618613	2	168.00259512197974	2	227.76982537444965	316.63171133870355	0.4569750754703007	239.21759752174174	0.9847956840107648	231.34202114956216	0.5832182969846027	179.43182764888627	0.34291815879368603	34.292174638506374	0.04928311785170891	175.0314511601302	16.721416378795407
3	93.47577947632729	2	413.7109296330467	2	333.8920152905234	357.352704635235	0.7776158457727171	178.96132524295749	0.9822831868214155	41.3784922081315	0.9677795779835395	165.60216271396277	0.8537199430371185	145.59505517301037	0.6770239100383175	2551.6476801373888	41.03457041871896
1	156.20421028050603	0	41.54013254176213	1	52.011458058363154	343.6616893160867	0.24915925992369325	131.87243967207536	0.4199129642580768	216.42712143391216	0.8434646032819442	108.70945469405352	0.4257076393555056	144.16346450470314	0.9900693194688335	749.3112227271342	3.488613531471163
1	26.426549531805943	0	345.46748658140785	0	31.864942952622105	46.62161001569933	0.7776683152900132	148.9769736803169	0.4032372199845381	184.48963043067084	0.13598828538186536	31.586890016943297	0.6542475756310983	209.0077187811047	0.9992965230861395	1314.0675695544737	2.8123340004219366
3	122.11934734678682	0	422.61955041640834	2	452.8830366117566	145.8772184440302	0.22402680681023535	173.82007588394987	0.5624988356119902	238.33101430435417	0.7365185680895308	222.11014664830594	0.2094021809023765	58.32752177842288	0.5609097969857549	757.9139849303003	28.399349911947674
3	230.19837475436438	1	391.1743227850082	0	206.2997003308137	305.9182487110274	0.05341410240919586	236.1482560047419	0.770541818152139	238.48383395388427	0.31375797788874615	46.267714206394956	0.9925766225754736	222.92921248453436	0.5817917372595272	55.4015083515851	39.210161601681264
3	94.26411489331984	1	196.05558252443507	1	64.3090882049897	193.9830945046786	0.6797018729258479	203.68295175926195	0.054523851940684986	95.50199140015395	0.5434220291625813	196.45680284536007	0.7075109159889769	234.37821710097197	0.7941094368628452	1049.1207969905558	50.61625704761723
0	104.41485225053424	0	144.11329790751418	1	243.178424502567	11.61062916491165	0.28619222599220207	223.32422463442063	0.7074049324091805	213.75114509008668	0.3121221658591672	230.15070777899172	0.6255606775848517	127.26892804365514	0.490401386290088	2488.5694890573186	17.1720835519492
3	204.59855279091542	0	114.22984837341002	1	74.47157913822365	21.540356888392918	0.018487864471686155	143.97095946103138	0.5326174091527152	161.82340579336048	0.6021228856903931	92.64155380310072	0.29629754544580134	204.1004399260624	0.1375145614462734	2441.1119614823515	56.62120098508874
1	71.4810490627517	1	190.63935427384973	2	317.2067598267857	145.4718238958319	0.6880570012355983	78.16855092620355	0.05762050376607164	225.56084863526218	0.3847995648999796	228.2341057665593	0.4219746941921185	38.946804328716766	0.6676328827229177	1779.8793979743755	15.118997436331343
1	190.30699014104633	1	352.94437779790223	0	219.79843499626375	248.60787315833693	0.8087239349496016	96.7183780469207	0.9263088517701751	118.08636921646138	0.3725994987080117	60.337973826002944	0.725059429272348	134.3351810861297	0.5433187636466199	620.3085905434875	55.424238878075066
0	71.56941108449125	2	354.7073463785737	2	459.02325749753913	291.1432680166728	0.5073342465072093	223.4705137925908	0.276715663817951	108.40309450207347	0.22352393222419153	121.69460978671243	0.984663943596805	113.11375019868355	0.547329624667385	555.7726148593948	30.244509324644348
1	56.23535909733633	1	409.4502302398186	2	452.2340662687114	206.67111912200346	0.03546645647668112	175.7492410733604	0.7561948503798964	125.410258311015	0.427736147328696	193.03192928915672	0.8889188950987407	119.04027694455601	0.5811364150111322	1872.6689954452602	10.645086964737292
2	96.89811230337226	0	32.6412886325235	0	233.54269841227443	336.2249373779136	0.7765553534166969	163.3217236758015	0.761084806723357	226.1266469481089	0.13617605591755222	111.5551987099436	0.4074935522217421	130.3235879426798	0.7541358679730287	641.2331421968862	2.54180611222673
3	165.0687184572721	1	257.79839786334924	1	462.1082750283679	25.857403106480046	0.7690849802553387	105.36431581020533	0.5599952276749838	228.69976255788384	0.7554167818968743	129.63168970405684	0.5519634844365192	159.61161392720652	0.7526449679885483	2067.6390108876585	49.68812823679378
2	195.918499611552	0	342.9602698066747	2	403.94118581369366	7.489560427750455	0.10447419029249705	88.57561324096352	0.739254064363167	164.92116059812582	0.19089558370152782	120.9914017655659	0.028503610742785845	51.69493358071642	0.9276137090460681	1408.9730540565965	37.27435317423823
3	216.93303762461179	0	309.19582085688836	0	185.01603519401715	249.60497876711966	0.9105308216878061	120.0639519547795	0.25035351639213776	176.5775957847806	0.950045863126924	166.50861453033139	0.6382005135050645	47.816253305710724	0.9811141000775361	450.58509639576295	21.61648663070547
2	132.47530424878374	0	315.5997032702114	1	294.0252478842214	432.9808773349425	0.46350270817180117	135.86687690205764	0.2573962460763013	149.800636186705	0.011338727632287937	57.12076967720285	0.553942358272237	95.45118505221846	0.2583445079231699	278.88244615957984	52.15060968175433
1	152.97915782370313	2	443.36078998668364	2	294.7935768679913	55.993921010105616	0.27092053594499477	200.73802015822906	0.9479696934355747	47.689310835713464	0.17291207890678661	146.00998813653024	0.9395046798209367	73.24509780979656	0.6613310435876834	1657.6618521052294	4.584764549413993
3	36.23734083501848	2	462.15702350375	1	51.89259033427649	259.4833548588903	0.3658671394860523	236.5299556858604	0.7563950025629087	229.58128403770414	0.2319129898726705	84.2944792807439	0.048363675281900886	38.81596590892204	0.8878046476551639	1308.1606497710814	1.8817490105294121
0	179.93565360023936	1	168.40619561064278	2	92.59591016310694	68.51382224324512	0.5881211432649004	144.34069077538135	0.3606226800406267	120.35482105160926	0.4033009221076662	164.3118054496925	0.10391512541136017	38.95949602127393	0.8143526244727919	868.805665472102	53.60781833641284
1	114.09791068516704	1	53.14117775293305	1	158.33078561516345	213.96680346988063	0.0006328092254072049	130.87113208359193	0.41081603129599664	36.087247177008464	0.6836080316313231	50.18247598243451	0.646020761773304	109.7477275811879	0.9689199409029812	2804.2840819007165	27.562951368304958
0	189.3835255228316	0	398.26297502296165	2	92.80824126012453	178.75102641068074	0.5157670688684438	172.79101265890515	0.13642204992700946	50.273769398840685	0.7282621840029264	105.13575554657751	0.8025995341354094	175.12815210661572	0.5126189210091447	1943.0087838173217	59.11892120895629
0	183.90687841693077	1	174.52726626613293	0	381.2578977179778	479.73512562524775	0.36059791083155646	232.85923681044238	0.14059733843376065	168.09458372141006	0.2767986457104291	39.29295719164436	0.8993345752535085	63.20265856750695	0.6246969556117302	1509.8529766689833	16.042969832192387
0	119.47785288240951	1	348.4025140532798	1	257.90020049562645	117.98415231833417	0.7591971299920566	97.26859811595823	0.38616965701580674	125.63179497843807	0.4366605890734051	192.6272526183017	0.4553864229105349	188.78861474739347	0.7928990539367455	1846.7739376495324	20.25700918337199
1	218.06686276644834	1	105.9425258230021	2	115.5914938950747	402.59327836319653	0.8981781864062022	82.10768172407082	0.40184104518944064	140.3990011349625	0.02487935710540623	226.1090654173414	0.5487123817200853	181.65625443439	0.12490554887664507	2541.4061074989836	19.829016683860367
0	209.64968534068214	0	177.31237144876198	1	367.89237176983215	422.9998158624391	0.6328215372572941	145.17828945088894	0.5161762842018661	220.68321214465934	0.6239715071768152	151.33345913759425	0.11604880287532071	80.92440206600364	0.16471828508158104	2160.706383968691	32.34010427269083
0	215.6630003567504	1	63.744473843667244	0	348.7942729864099	70.57801534930067	0.48643476582815115	65.83346830942682	0.7849816767709459	170.5906918636695	0.4077491222339962	107.02223010246541	0.6066290820492183	134.42579397300216	0.0365677117640848	538.2485181072819	28.457916007813765
1	217.65562217995475	1	375.78950527647396	1	158.5576761475664	120.19652801808435	0.8734189477100773	87.86044202068189	0.44519541407436813	94.08347288498543	0.02036945526973466	193.56976152461624	0.7336125409819828	60.08348706494351	0.13071539097719587	1517.5702214447879	55.07290329794801
2	89.5482021803623	0	226.33174342601717	0	366.896821894491	354.62290800691414	0.9962917607575579	64.14482897996851	0.3752442883859617	221.94743818244555	0.2378809220627328	138.2688217523597	0.3211311191066669	91.64432237492478	0.34813766189638484	2176.1980241521005	13.02846227945047
2	96.9810502490646	1	476.3296406576624	0	172.205680266859	247.68923813558015	0.5621038499212984	36.239078559335404	0.7301046786062787	34.2861644048536	0.10875192958547586	43.52400837746645	0.6588107733497116	48.97707766419897	0.8647884507336618	239.3247013943255	5.492312456106889
2	218.92645358038448	1	451.2872380429482	1	287.13740072132725	209.585916872553	0.6347469304113355	182.5462876983995	0.3148994865674555	197.0317323238476	0.0411751776569409	160.39930328951448	0.37020977082591333	139.28118134682128	0.06308242161624655	2137.5542932253024	36.41255693433769
2	159.82694954706346	1	324.64541516968376	0	34.801446484178705	394.6422395491064	0.20940766042620818	190.41408525067234	0.474882763401574	33.06806540529612	0.23258319672762828	220.89531043125479	0.6846973641369176	45.73601728476315	0.22910083524996994	1702.624213052427	28.21518769414171
0	137.43277157306161	0	240.02162141453613	0	305.5591964595734	401.211271689128	0.8319740693190184	125.17448928872643	0.6564411019635089	131.93707730691136	0.9660330742239233	55.89590674238653	0.15044761680290142	69.05037544456849	0.8647000367490294	1101.7560197929304	19.555826567732563
0	62.75614933805826	0	281.4425269799714	2	134.39579568309608	475.87043309784576	0.3398931978427657	62.03464115806155	0.05298223595295759	234.64605724779085	0.6141695911737065	195.52564082302104	0.8018482854100352	213.84616877441394	0.2776906306729393	2430.553532789584	13.129870285943504
3	182.41662486472302	1	95.76309012178466	2	464.26396709985045	388.6134137404562	0.8029574541209188	122.55697726502545	0.30104316353733274	49.03607673142985	0.23847065595310812	122.49496189960128	0.44515716509289394	68.50645242399364	0.6709536764556091	1915.4374958765782	14.309741140706828
3	66.03887285222353	1	164.371798202683	2	228.74176049903744	189.15413202814253	0.15867046191094147	53.83823490975489	0.64332329640402	209.2819212147758	0.3617074021783043	226.73113330827337	0.018954182986170465	174.35570635071628	0.6993945786366096	2403.193180702849	32.81021681741749
3	181.10518710289617	0	61.6977977339708	0	161.65071847088873	364.1507247290132	0.4380906593931233	170.45068768946228	0.26182763960260047	172.15462504794863	0.5511169250851415	238.518629169595	0.2345142298777576	69.0744242984493	0.248174997856481	1495.3804228411345	31.96873358060944
3	238.67670274322526	1	405.7553799081262	0	281.10802264190653	360.5948791359309	0.2118414338787573	56.92157513389864	0.945151977371024	39.7435309568848	0.27658930955611427	209.21126435983572	0.5038913817152333	138.12315041949248	0.8957405237524394	2126.3057312516535	59.942628292929896
2	152.88372682067026	2	202.56468849617826	2	47.47970275074465	116.2801420626289	0.7955904151603496	212.16750365314766	0.7135289448986469	97.77942716075628	0.8192963794481032	177.65394492462823	0.6677606440033518	212.63380695166646	0.937475640043353	1968.4246095577917	37.74312191185091
1	60.70401999185626	2	383.1795916148823	0	197.6509114130135	63.73032926789282	0.33421947492725457	163.96152431562118	0.7641541560419334	196.203054852278	0.25934350355476055	233.09594974305006	0.6354181173828156	89.10507805688437	0.7281970276911093	1388.452329893005	39.691976704802045
1	67.79908218373183	0	280.36905727128567	2	401.1859154391528	367.4531412055891	0.23858643547722636	58.597522811733114	0.41808258192276593	180.87704842855138	0.7759926049211607	77.2992169015761	0.990716098338793	165.81738047232838	0.9374182770638108	536.4705888912804	37.46066952902371
2	234.18294548872728	2	420.5892455869023	1	210.6212504603089	272.9359778036898	0.5507144638689194	92.45236218592675	0.14973999325034315	57.641707650196764	0.7245421643495076	38.4513685896534	0.8330076160024372	200.7202203708836	0.7829037015091473	93.7832477331325	34.64074650348199
1	60.494759645499805	0	354.52273880309144	0	460.8370418707321	126.28461949128875	0.3915657278453548	144.880459191262	0.7268039559220224	150.97981886291734	0.22705046277374097	48.98151016781575	0.2765925279872353	231.10121359340988	0.00794604066275928	2589.3872974618766	40.68232888483729
2	140.5171332740229	1	218.4462975634793	0	440.07990657457225	435.59205395281424	0.3573707415434273	55.906644826716146	0.8108702045689518	114.12185294006561	0.20477949250810912	70.72123856228438	0.9099620748855006	202.04074537649927	0.08066482524752727	450.57715434506684	31.23697569606917
0	163.6441773390403	0	392.10808586093384	0	79.38921047610806	141.4292588386925	0.589434141962636	140.31671934421587	0.5482498716818794	35.62213802104483	0.39736960051730486	172.4729862320732	0.256148891199497	238.6386677159235	0.6227760258662494	1497.1305567130994	17.30829039045365
3	151.21996629203824	0	93.78749576859354	1	479.1140998418943	333.4785736383879	0.2714517085918724	195.9128301274661	0.43289975780503387	205.66546474528053	0.9127037699378727	68.50904324008323	0.6878639276121811	52.39926871751728	0.7821104636952761	1790.6758951084105	4.578754984671183
0	229.15025117827375	2	105.29403666824166	2	301.66682995772123	333.9212081443356	0.8315330234785546	87.29938165396251	0.7645061059884827	207.00500706960534	0.31212272503112337	238.4069252756833	0.548919523858121	134.22602056910307	0.9260180939180777	1605.0770959588995	37.95463877427664
1	118.51233685302779	0	48.846948418565844	0	109.77872534128669	34.050890024530176	0.846995339653951	122.6357167502265	0.8032795531888988	65.09658932533492	0.7400682886733951	186.97580751682804	0.919357043034696	53.90318378138831	0.42931819619513967	2463.1471226521653	7.9000647105971105
0	212.62318063234355	1	286.45372642944335	1	206.3686660115407	69.32515698539156	0.06952928970021521	186.27191437564588	0.8963660719539672	224.84863502324583	0.9663910144198232	165.0099217749914	0.7050711584013923	186.7762013945213	0.4282119273493641	1847.7717881104943	28.762322505232454
1	32.40092535462715	1	354.32168516844854	1	450.31571077491014	401.9127676563349	0.12352513975613144	68.02294898068267	0.03425220415555941	77.65729774845707	0.8883498862275728	120.01876233110366	0.37349010144145867	130.65891683786157	0.05923298656759335	1981.3547806902814	47.82046105505027
1	89.03311469712686	1	434.93761731135834	1	45.031684847530684	22.13915676422438	0.3222659333015808	126.47612100448228	0.975053086414932	221.7552849287091	0.28264475850349735	123.55645346236439	0.9263469254839187	214.44969771332316	0.7103633938589605	146.96392762347512	39.600618393938625
0	107.09888687465711	0	227.70752579624906	2	382.7650437405201	318.56730325035403	0.666100514873855	175.37390996912941	0.6279588243190906	228.8467901919462	0.39938235731409766	117.69270147326272	0.8780211777574704	222.64149156845184	0.04316741751574449	2801.559195741008	47.814800325888996
3	86.57344564224313	2	366.45142281925536	1	309.7832919595444	310.0469363715364	0.6640451185226927	199.52229057563147	0.7495287449721122	159.4788284844271	0.6914372444119783	57.2846201146063	0.8878078539244679	201.13486682963827	0.322024812086361	2502.803590502467	43.63116676225526
2	26.184501329717857	0	318.85995186463714	0	101.23876707134231	349.9305763654245	0.905640843153012	214.38251376958266	0.9398679773427588	41.16347857856405	0.26781664951832795	51.73713219119776	0.08308104979715991	182.96500919880302	0.39741668371424366	688.8192674902333	38.66591855483708
3	209.96520763476263	0	238.87396477590713	1	428.9165908235978	380.20281265405464	0.22294088864135908	152.21213393637788	0.8645617052231603	54.05448634617804	0.5075865901806427	163.21585979145593	0.56505811110443	220.26721452843643	0.9947146796761887	1446.022108153729	40.127251441205715
2	27.398836566097717	1	239.02353133562139	0	337.33257817664116	85.14571825311361	0.6532755921784671	67.98540859171712	0.8873552301133605	133.17331159410566	0.7129391472930202	210.83418288385204	0.8772549420746213	151.56574548880673	0.6473853766005032	1897.3013734492674	48.689812735967315
2	137.72252589928453	1	328.3887762962226	2	112.44174698880867	222.3196618215712	0.7272405867625505	62.32892772503383	0.7441140731328411	163.3910436549989	0.7124786323378506	141.01003593446666	0.057730829985693344	123.8749841140188	0.2852115550641313	1371.1043132468028	33.672779539704
2	151.11320705413178	1	364.0764553770255	1	279.8851860485391	282.9294797953865	0.7742767210980582	208.91204830316258	0.777920863376167	183.32532252181605	0.6917935527577443	79.05994198869953	0.6318945033141756	42.68278634015087	0.7908214620873988	2387.2228983116156	39.72535558692718
1	37.857772202385156	1	413.3612591734143	1	305.39413600841743	89.45058257897058	0.44093668572456923	60.647268473191076	0.3622268258637087	150.02212978779932	0.8749599369556358	101.2109438705179	0.9795798377668681	58.744838640829	0.36407010543334173	2800.6402010178736	12.525137574043224
3	111.42955251775412	0	365.8693483010519	2	94.12624748894332	75.71126302332296	0.8139873643423103	84.71950827520016	0.6709667045910703	218.28794860316702	0.1851344674903057	126.56894068691192	0.397482317748878	193.92502261091255	0.43100808183006956	491.0594485981338	13.287756978445156
2	69.37867110261273	0	80.59561580306692	0	468.5726968273965	99.50114503300094	0.23928945132773694	169.0888366003144	0.48631703875503585	147.9997448372311	0.9993123900207875	145.68949629204153	0.7733932986941094	194.7765624661669	0.5447731409050948	860.3280449136719	25.17426791002308
2	59.763431789886944	1	33.92915319656095	1	376.60737851994145	455.50402137942206	0.16640149294367523	165.80663692936574	0.9878098600539519	195.97979584753074	0.7942949415415371	188.06931698944027	0.5793586963405364	177.3436346901302	0.11234705911141019	1674.3272787533353	14.205720147741786
2	186.62969988551637	0	282.4375208661513	1	479.3720643730384	154.22633538216473	0.3929379721320494	111.58879319096435	0.50387513884081	171.05365652285758	0.09416909419202946	85.45722931730522	0.20329681933240717	105.5361915230369	0.850625401612183	216.1826381652537	17.79355622549492
3	208.54352458041657	2	411.8644439411386	1	247.4961529854454	275.6227120918073	0.8457487914997375	175.89697054246568	0.8211857183494973	83.87207417743079	0.44663599010889954	37.96517042830177	0.9992669875358546	98.83210746376318	0.5260345919394472	1466.8030362582838	25.93356740869934
3	199.02176964356767	1	41.326640076320004	2	224.15603315858644	67.4357988664916	0.5029702445127344	143.90649377195876	0.022357527135390853	172.8122362703485	0.4398942114808786	233.76019119577586	0.29129605846950524	117.97834598951137	0.8961541346382474	1708.41911947248	4.188743768827711
2	235.87083760196984	0	147.92802356174406	1	203.4195396956323	218.88381959206816	0.9102678091274985	178.92742669196295	0.17753611163076066	155.49238449082378	0.5392318004848214	178.77727851810013	0.10308805870832483	92.68548289306366	0.35776221744780723	261.44164610618566	50.37142503654904
1	97.54092170715309	1	117.09399130575466	1	195.85844738586565	163.1371042543859	0.4386765490562021	172.27335114251855	0.21308315145132684	47.58514217403409	0.595837604610038	206.6185201569255	0.6177090427164423	165.5718501506178	0.7786426562658783	2813.326125200855	48.6104742414531
2	126.08270650120718	2	261.8842337765225	0	433.492182702857	403.00948748401186	0.9871816536046867	109.81753148508515	0.20332737200819095	135.12298121905926	0.9356178362743414	186.1354461772876	0.9797468746415006	208.57231043985033	0.8068332475198363	2593.212607912847	20.34302527818377
1	68.7501899280358	2	203.389876716729	1	303.6787039440704	327.2359843337841	0.4483992469149276	81.52388094011873	0.4078625715459736	60.48481423420418	0.04323568783571419	114.29460568642149	0.7360832522586812	192.78154805431816	0.10978664006761607	2651.489461667719	6.192343740940229
0	37.83660486974198	2	85.81084081347231	1	447.85806413138846	305.0109875624836	0.7094836866784722	66.84483911660094	0.34336627568446065	66.03701083796653	0.9570362947639585	100.6660217710717	0.733705853396226	113.13947559497791	0.7787598193339567	978.155058599268	32.94173229868307
3	227.64275373093022	1	81.3280215923782	1	464.0562396348432	473.95683350683674	0.6974468480195384	99.21093319448744	0.6097204485243147	237.38226503970483	0.15645080684240775	229.59297860497927	0.07175237687473623	203.38631052180386	0.845874821067752	611.1666261117796	7.6177688470210825
2	94.17333640951762	2	177.3708334823866	0	263.4554299695883	71.36382535403027	0.2141468752464747	70.48678380362591	0.7017287988021016	55.74684557865222	0.2949581376252881	97.68100203084089	0.18104835489231108	212.98655445987748	0.9556174995717739	1352.8728526982886	17.473428485771187
1	107.25103805063428	2	244.13081487786488	0	213.9260208270835	29.18028701729149	0.8767964693216087	88.08686271628002	0.049778923320125235	127.95154343379018	0.02776171558551732	87.7415093422376	0.8870851129847483	104.58388727495988	0.9336171901247202	2613.4547245754798	29.217590444621596
3	228.53336831355367	0	133.26174474461112	2	286.52302320730496	199.61255561556902	0.29172029299505786	90.4396678133978	0.10895920150092653	62.38667770953519	0.4634890877717096	56.71432052959874	0.8063463686604113	177.3365935700706	0.12315749261228637	1817.527434700007	6.136465786688456
1	30.195615245090956	2	244.12548270609935	2	80.89013989814967	0.6938902791354096	0.725030949919032	90.87916279037358	0.23061741387082935	196.78282842404914	0.6137847734603106	138.54619845048694	0.23959642963099215	78.58145660220971	0.17545721951358928	690.2034733075377	33.017361847094485
0	235.2412222371698	0	33.116093644951874	0	415.23679136753026	43.53283111793941	0.7899732896942023	162.33297385906744	0.11914337019977805	195.98491339918166	0.42096912264936215	131.75386651910895	0.5250047873344227	41.14585105822701	0.20125923158354153	700.260141018148	0.7730710231852611
1	94.0391944486791	0	84.88650039515727	1	436.47698069066973	333.97724286521935	0.6494407002199138	63.4345848162369	0.6658876835510329	163.27884147706033	0.6389563408872334	71.08299908241278	0.7919068401941505	92.91404059262632	0.10248246831277463	1185.4518917291114	7.538225675186867
0	125.10262332635324	1	107.26834730035672	2	181.3915576739664	445.83077027363885	0.298535115265123	235.56382858034704	0.8177275547351177	173.88034074046854	0.5946925060232341	83.22282595108997	0.7859683862423754	115.48131226958475	0.743976130856159	182.75490780572818	50.901057387095875
1	197.56408507062795	0	108.5979843607844	0	295.5601050940165	417.4068667542313	0.8513601017255723	140.99506117618233	0.6486917417567248	144.47345638972706	0.5042072945904946	98.40397750644946	0.8282401314777068	103.72046616150558	0.6284729372512616	1918.894856088463	44.93745974851958
0	93.55764115076637	2	82.65175350886825	2	241.0992075032261	67.32155977722961	0.8493459539652587	108.35207988318069	0.34887024487528995	129.39417075126846	0.4249044636248043	204.88912782257356	0.7431913088304185	111.20953443201934	0.38217932052832404	1173.072721443592	41.79436207421798
2	86.06143984366739	2	303.70242623193843	0	472.25790284101885	6.461194019977405	0.753510153500627	180.95766798667498	0.42126802174303246	118.48068727105696	0.8255289206232792	193.09419869415973	0.8224776845623389	141.02238931517505	0.9624443860665384	1581.6509816707428	37.31866528596528
0	86.26766663070549	0	348.5881296706213	2	412.87086190533205	138.3669388945541	0.5568905967418807	167.07775684958162	0.0890008231868119	198.37528960210392	0.5803322854560853	211.43423650091566	0.1373079636594725	121.42655683343557	0.32591834716552814	2698.834137608667	5.540282692671401
1	194.54465054081507	1	301.9936524329433	2	208.6018982450089	188.03402363104132	0.38642417011923014	60.844100358416696	0.36990289673654975	140.50079652799826	0.8050233557307475	37.734405673981755	0.6851025217851877	108.5686606370111	0.15843897027310305	755.4849953083692	59.632883098525625
0	206.34523907951285	0	316.80693120345006	0	265.17606217098773	333.5912043542607	0.7828705520536775	199.71819692027867	0.4125004814692379	161.4003614026455	0.03635094500805158	134.2689871266431	0.8873888779534788	231.58623117315202	0.5154777987654038	2638.2454831324026	19.96586824279847
0	105.7266272154115	1	231.04885999146535	0	376.82050192143583	169.83606825835432	0.40373134950945366	80.0898070845742	0.548442229461894	170.72322411497504	0.4261839791156259	191.83179046443368	0.9590840955939356	73.89413379075043	0.7295353760293289	591.2873423289111	21.550834615258225
2	69.28032999020517	0	306.14228587946394	1	144.7981302771518	252.05592306473625	0.7384345214367403	60.849340257990065	0.2272248490684976	148.5267392298359	0.2973104102891949	233.29069728590085	0.29028668703345584	171.02662791519933	0.5951773957717251	880.7934528725856	57.448892552548756
2	140.09439337231447	2	299.7759881554385	2	427.6730097851567	190.0447021849425	0.19582050415550967	188.6196061267788	0.26012915887767085	206.78353397006882	0.6073309151448838	69.08489724440557	0.0846436238032865	71.63106804706473	0.27432716321978645	1410.2759233483696	34.6910013900979
3	126.91967716980047	0	241.3523523959296	0	402.65652224069675	412.5381689797604	0.7916602946965029	47.65788190183886	0.9774843530804795	108.01044557043633	0.02025662185287791	135.35174919200597	0.6599354299649012	227.60859321750485	0.6874793642351895	1575.5235112855917	34.00531597527586
2	179.8489735869632	0	82.61576860995035	0	248.59512384704223	471.71071894205437	0.9683867694139716	205.67105646069862	0.8704071246278338	202.88485609084762	0.3150224042417936	143.65938638910038	0.01518454652597978	195.5458703185709	0.20608978970171243	143.10890157288839	24.001770872642087
1	161.4231954906081	1	235.9801912617476	2	53.07394174009453	125.45171176970561	0.9662160275385652	149.53088156155337	0.04457030779817439	107.02323714420453	0.05391922854294451	220.92119340678894	0.7248875061215153	83.61529512029584	0.31304726422991536	818.115133896031	47.53210601453301
0	22.6294627288696	1	313.24847888151965	0	288.2488522642951	21.917008886127878	0.919173342816804	233.1064821041696	0.7597013574934244	50.46392758460182	0.5441031840861215	42.929006119887035	0.5703375862415682	127.9262704791798	0.6299910764745639	777.773504704062	35.20197782686657
2	14.177393361900004	1	72.5202399566248	0	295.4764029735045	115.78569501055867	0.39016770562082126	41.697576253697605	0.08513359927737485	90.08408134390325	0.8394024945567927	206.8112498348094	0.744169498815898	42.62798424848318	0.4440935605854309	1981.8327204274478	22.799885990971124
1	160.81500310335176	0	202.01909815969165	0	69.66111817229498	379.2514396463101	0.6821921878831887	230.5597930500557	0.7159897929377977	201.3797635123618	0.7421469772038519	181.1317768364723	0.2871643295374686	164.05755399139358	0.26600747425504256	1044.1706789842417	17.833999449710486
2	21.670448467920128	2	194.80570414182873	0	338.6950164617938	429.25076306182	0.6689448733870078	234.44394766827114	0.7758038828587257	203.7228066890433	0.5114613518569708	176.82690434170607	0.9703306259357088	220.01080845540798	0.9680476313723423	482.1570114483206	54.17974096667942
1	216.33183106420137	0	41.40838473539914	2	190.11451135840835	270.3491728301753	0.738946342418244	187.62715401028814	0.02037041082839175	57.070837438351944	0.670577407680625	44.75586609386772	0.6609944890114567	218.02199995950878	0.4204519100165802	1467.111912126234	18.563572678586233
3	176.0153841808186	1	83.44579029077303	0	298.3890082595369	230.82277108667807	0.5965859724146862	40.395349174233914	0.6286902559282033	225.9014936470995	0.7210353965373049	172.81594000334937	0.6199687236337367	238.72760326686446	0.4477755589777618	103.10168575428318	51.38806437663439
2	160.02037017918533	1	47.44012890913257	0	322.0673207107728	375.5242984764708	0.5433561232314186	130.79391331313303	0.29611717077965116	216.01346354632548	0.4874341256062651	72.12883672280874	0.07145637361566382	118.19473968750202	0.2891240988646876	81.95208521514793	27.620016870647476
3	193.69327838709447	0	45.86426932188825	1	52.46610694383853	270.01982250136746	0.5122095541833229	53.08275975997773	0.0024769308270378154	125.82918929342394	0.972322759488572	88.45552679322671	0.9712805194087242	62.72511404103197	0.19633482772926614	1340.2166339578112	16.45305554382157
0	6.996201047762495	2	97.7944539319681	1	355.7559500626513	216.8928710795331	0.4002871642912009	106.36587910350079	0.3134137055734817	227.42006181686142	0.599931442372184	64.33019170706092	0.31719059508436587	171.22152178629082	0.91756655796913	1948.613558208526	18.628648583688037
1	182.4643231744809	2	251.07087063244208	2	454.1300441924129	401.7299719498917	0.5804061812739048	32.5259128968303	0.6053580893009084	231.8543659141757	0.32985539525392726	34.06441842034402	0.3690190220723273	130.65183243179297	0.28067311788362925	2570.433081839035	38.512166373013166
1	214.9254662310773	2	124.51342625138471	1	437.56215996689053	273.61263184112846	0.5605358148144148	155.05373062816375	0.5697401824658462	66.76183910992128	0.29438003763350595	227.8324582517234	0.616059540906866	96.79575727864788	0.6073849583465255	1610.6253053458092	47.40862928296713
3	166.42326529888996	1	336.5271943980372	0	432.38253572892893	16.964335705450342	0.957209767263158	112.77421520694232	0.8962373237035279	233.72130104376083	0.3335336404501418	53.73083493245389	0.27023770690021043	217.36127845284128	0.7137953200781088	1746.0528280772812	45.651757203478276
2	76.85629673221302	2	93.48742571232819	2	186.31349862608334	326.6210095916149	0.2036010685194689	127.90154636431302	0.4986363927085604	115.02789958301575	0.8339425107444687	144.55621878991383	0.1316471547977811	124.88885015260836	0.7265306393039803	371.90145461592203	27.091250900170007
3	122.47147027757197	0	266.9685340345098	1	91.85658557856574	461.12155434585384	0.32524652025000933	53.61666268976633	0.9859593421491573	207.929566122989	0.7837939061151618	225.93354475681912	0.3286463253234715	140.6840355679626	0.29808870309399615	528.3451487726742	41.139596962569016
0	223.23897218595636	0	259.12691427178186	2	424.56550083216746	128.517016196522	0.17370649051457043	209.5216612183817	0.07435444610010788	93.62289166068163	0.6438958880765455	184.33362646573167	0.6516954052181279	231.31398490613918	0.341408180268829	2401.50534781964	20.993655209226407
0	133.44866509522947	1	371.43181927974723	1	435.8464474317696	241.94698729030455	0.6656172267648666	160.40112726031398	0.5285128497706796	64.31513710585492	0.9518225238496933	162.0676088684126	0.810915579634527	148.9466282614647	0.48762661460441015	1504.1477112908794	46.87922138139388
2	75.19685425837754	0	173.8125296240591	1	202.6562456412014	452.54739098118296	0.988709993687707	141.01113108035375	0.3212559630478975	209.78904610286918	0.448738829553359	170.6405960159309	0.4403164534778158	153.66120169533883	0.38438387062575785	135.8450113882785	10.386216939648428
0	147.01962530901955	0	196.95547977792023	2	449.21550519314053	173.52255801693744	0.609059042482147	143.24514518770468	0.7018220903750197	34.35649232362954	0.36307972831526414	67.7223145942294	0.6893881641790159	167.77657975436708	0.9451986797126506	800.9600880967199	6.18413833173709
2	112.52986837356298	2	423.9455820397546	0	402.9304123279942	375.7644250207196	0.6053491792531903	163.05670156298712	0.02772725937006515	125.38626014039814	0.6408070390220763	219.56759160287444	0.6925149229399558	224.48460360012203	0.898200800600714	1646.5144085456382	22.56897065367485
3	173.6071197390087	2	321.6417235106217	1	315.0289003724356	258.9806590179497	0.3461686160565838	148.6496430137513	0.4693101330991566	230.31031462536222	0.03685506573460984	103.7389439875022	0.03773475356387623	173.988941128657	0.595090410106073	13.042003451076454	11.777159882868967
0	83.12652421071178	1	467.4701545388034	2	171.53789186372046	459.62441674569436	0.12141294054965357	174.02753164653475	0.9545738127093776	96.83724717412858	0.3016882665017039	236.8319437484009	0.12339601820207968	40.89523420726293	0.14840907915889856	193.30012207995173	56.54174205295233
1	67.88780154043121	1	162.31018440136882	0	228.6036781584037	157.17621530364121	0.5979406783380082	211.9646164053725	0.3422836500503079	56.90514980748761	0.659964986047812	46.23714344752646	0.271805650485475	72.89050249252298	0.1259664329793302	405.59276515655415	48.41997473243098
0	111.28319137334826	2	42.76564605918419	1	403.54849821202487	110.08969867487252	0.14074028237901992	236.71987502827295	0.05586664131508423	63.21667146626899	0.006715553700230359	213.65440201069535	0.8057178674711905	216.86841817207954	0.01431633863417825	636.7711990884148	25.503543851516632
3	133.82411728430432	1	258.96541080263785	0	217.22866254583	363.6192758121206	0.1570881834285368	108.46228654936837	0.9166871591614426	181.5928554169962	0.5443435961859628	114.94385892149796	0.9877679183139767	87.3637996638443	0.36178091960987935	344.7832750900846	23.258169011177408
3	117.49766941711826	2	398.65512834255094	2	265.0001798911523	211.7243008850298	0.7490684279403965	96.27002517698715	0.2754566877280137	157.2512825536981	0.30423808313635325	88.3712396245577	0.1964956724698348	146.54099120523847	0.03560360667403639	2091.6494438933196	46.58265914551217
0	209.95289246910949	2	165.12517307660238	1	314.5017397675666	7.873912689694986	0.3431188015376674	34.37758233372909	0.9550997347546247	148.99983919003301	0.7026449571149777	210.93838314012407	0.7520678359890748	201.32099275515804	0.8319230349168303	279.32537577681984	49.139057157806846
1	20.78206567400357	0	104.3223757913117	1	86.29076458187193	194.84007260360443	0.1629558108100475	225.19541189594025	0.058724743036859484	71.96966293387024	0.3423088099287558	45.29188039163651	0.11431222653321682	215.13734813019977	0.9721662044252802	1966.4208455874707	3.971120590074988
1	33.5431232143848	1	306.9090686410154	1	117.981686167888	128.7831582489573	0.8100632311150926	81.77451905868405	0.44604628929160717	176.1595924238343	0.13819448226429798	231.96767765082615	0.9991155648987915	171.93829384323163	0.557285473642767	297.5557144320073	27.335896724919632
2	85.62137829742586	1	457.15261621394404	2	369.9809253234035	240.50502295098542	0.41969000861095196	92.86485379566793	0.5798873313654278	107.71561239251274	0.8302126202982324	32.97893513179837	0.8527525179196109	236.4543028675877	0.6761427525617324	1409.2249506535848	48.665605982837576
0	19.14606102017464	2	61.09877968621218	0	216.0367734256469	204.61248234170273	0.11140212086552292	192.61162149295538	0.641726170170859	91.87904631411868	0.6417297954519183	53.90648461558565	0.09965484666501967	163.6954986809809	0.615572465699922	2472.161778701813	33.89600132896501
0	12.933037005735914	2	320.320945985375	0	172.27606340881567	320.9180142504741	0.047657131052615376	124.39599414181538	0.3062278268798736	64.76415431364208	0.9389237999684334	36.6100098295686	0.8271334324113181	180.94442512940742	0.9191558612871015	2525.434285656313	55.86137167086296
2	165.2507410707576	0	155.17194497506978	0	269.63627541815754	391.0204273457937	0.3978510866994691	119.0164692475503	0.02922958395487507	176.1272423250307	0.018708882641949365	182.84454558886603	0.11788285827315181	169.17296634148053	0.07034588532110864	1961.0677522631047	44.63153514969092
1	110.64963783423973	2	307.5044136946028	1	407.3590551400624	315.0698725908977	0.11749771101659934	196.42129389499155	0.679415824272881	216.5091661631538	0.09671778616378435	62.8216033068935	0.8414212372383026	125.0145106178546	0.013100062886569286	1714.3454925907133	1.046506916085359
3	183.9999498216698	1	215.07874164474407	0	192.66955334190132	479.3700507349218	0.15208444811429989	194.00052510754472	0.05881885381730867	155.60822064817356	0.6825673088907296	128.28909301073017	0.7408528401453599	75.18746717587806	0.8806978331676036	2710.231726814174	7.2931891607205435
0	236.71933526503682	0	386.68121403810903	2	268.6479608276263	299.10085060114693	0.2677373622549172	44.93985267758198	0.46771238685080097	149.521259673417	0.33301173388901284	39.0024694866551	0.49643915767792823	31.662577418991706	0.292480637638882	1419.1930244612017	15.637636599242597
2	94.3409738605222	0	405.49088881112834	1	321.9057453439583	353.6742644768092	0.05357205828842637	180.82069534272904	0.5929587489355612	163.63377420251268	0.4116332424998057	213.74197817841844	0.392735584689643	97.85023348146659	0.10860504073433896	123.00802686428945	36.71582303012102
3	34.63829493210157	1	447.1993857933072	1	210.4702117758605	136.0987339486205	0.9551155737677927	86.62470322868874	0.522759012989407	39.326785019150265	0.9164070860092206	115.00905861265973	0.5825197370221323	43.35955807969893	0.8013857787412313	1247.2372192619105	50.33068992834058
1	158.46182969035638	2	367.21753587393385	2	335.97151465250175	346.71781924787405	0.48849083718066166	235.55307070018196	0.6153553880920438	84.66197749787918	0.7445277749043425	92.05629682058907	0.0921090296396474	235.47939429459072	0.15890846969583294	1969.5753710073402	23.709430396280123
1	128.2274595440198	2	75.21881999791265	2	289.09528452978196	274.55558243224056	0.26831106455095555	170.27422568320017	0.12388595887746456	63.987022253816555	0.8453951223883742	90.90303512384469	0.11304068514952292	225.9109942573721	0.9269362922652264	1327.9121941578132	33.99993207939383
2	178.69919773604752	1	129.0468968837185	2	327.81351751650317	59.117903462520154	0.25913371441268807	76.84697802874553	0.09170215901260781	124.84191982965532	0.4161091753902272	60.86394608061578	0.8873541119348893	101.44109277928027	0.5680057201686705	1517.390453729899	31.089978408385264
0	49.743827450297914	0	49.34925442658002	1	97.23601078625052	421.3211933416846	0.20179268557911667	156.45808709340616	0.8456530722472023	227.6911369733511	0.13981906344746653	160.42642996975627	0.710571590061752	175.1594738713	0.8998357997237001	2835.8594344252892	17.86196671417669
2	222.4628663466294	2	247.20843265352735	0	251.4185606268437	124.33840979407367	0.585182085338566	202.44883610506992	0.0905824821429394	127.56261305475725	0.8283333999940097	60.41598764415011	0.9498168999217568	141.07292524470915	0.9860514956826129	2604.7287964887055	29.857417501189655
2	70.10173459432083	2	370.5922967716681	0	91.66818524242657	31.429321183469003	0.7277420962997251	101.33203780195596	0.4688818605406694	226.13642354366092	0.4593980912995357	159.93261272827593	0.2563193707108681	228.519763623203	0.7251938183497622	1571.3049425196555	52.397651360149894
1	223.52780147405528	2	236.60085113534527	1	220.07758535005976	364.0661971902346	0.6068160872818098	209.09752225638354	0.9396210576215721	209.82188529669966	0.7413997973491374	36.12380909120597	0.19875073755185446	222.12889773678307	0.3844055525488259	1.2493307944776788	48.81606244608209
2	229.75253278317942	2	57.54680568460294	2	363.0557014756171	474.16429881328725	0.985669192298325	61.689877346882774	0.30117317194878745	111.8536833562098	0.6681565689669169	107.65967870743997	0.8889407634651522	88.69953353877762	0.3559008448951386	472.8600798598801	21.44794871592905
0	167.5178279425161	1	65.63457739632929	0	344.71352689068596	153.29789823977316	0.09489964130255835	69.84355758880201	0.31209957893595763	158.3275439390991	0.6902372782272539	119.64201237506742	0.2911486617550091	34.6899303224958	0.5975008787635577	96.32102190251925	12.379968277178765
2	181.42198393381398	2	257.669857459769	2	109.3023149391459	45.12744942348739	0.7806189688606641	139.67980548878143	0.3777728120358589	36.23634591365706	0.6768817915454105	232.54044830030023	0.2557554186451232	154.0622499102182	0.902541089845034	947.1164257407547	11.26721203045731
0	37.160686877568665	0	62.47364137522963	0	466.74333424159965	275.3617207265043	0.8330737808583405	230.8971263416592	0.0641503568378774	164.36890790494212	0.07419733100005443	164.5645922409761	0.7946067309749891	76.85139176756562	0.5216873647835061	2509.762800488005	41.702438155446124
0	62.54934029998415	0	335.08902469318195	0	37.16823021997073	27.82133439753343	0.30474085893411196	204.64737522183694	0.9798414527768561	111.65142042930292	0.6764550242454518	150.69632703291086	0.2816611835093832	194.75416027856204	0.8010907635118183	1733.5371161509083	3.0926420970109603
2	62.21889995712016	0	204.03772238226318	0	403.1811584858048	458.3996709470001	0.5085144771706772	105.44120947800573	0.18049875646761204	42.58409354051185	0.5337535808911448	166.39443850466262	0.885905835108612	201.5784548181083	0.3246533511070445	1686.267317885617	3.2135790999456093
2	158.96547960153484	0	401.53107160950213	2	321.28359454814733	381.8015838765232	0.5825737651382351	51.91533558573403	0.871074784431545	192.97135883278278	0.6491650609117307	113.85429297213855	0.9020129072479012	175.47561569182463	0.9198326669188498	1873.8007280074294	3.5580302008867593
3	15.663137282445016	0	199.85282562757612	2	459.1105586821397	230.21852943988844	0.3969814314363741	144.10343900348624	0.7499338053356904	233.2656542520072	0.8176086086947929	111.17556727947395	0.28009557140245855	160.70353304683127	0.125614231063502	1978.0152756785315	58.948202647726674
0	65.16928508251434	2	142.42139129793128	1	104.53951002130485	123.53616259717415	0.7671260595346391	98.27115366266496	0.05470163167050157	96.50480685803839	0.8280530783363624	35.275374675404336	0.8536810908893571	50.47514136255762	0.5024409168974756	1795.3993540279614	17.666656769274365
1	74.92849867774257	2	212.57874621204317	1	459.752228367243	59.534809517969705	0.503499730040727	66.6203445816016	0.9366889605503185	191.00886624193984	0.1759603357530981	213.56828787021706	0.43106860832448746	158.97140469868586	0.3312308950770697	1479.0653478404583	16.051828678251184
1	69.47321108207106	2	411.06648847797555	1	92.38860295294896	356.9764466249481	0.270212371494316	191.6748736391433	0.0894212184449753	154.95054801240093	0.9648614776342844	219.96521382413374	0.6439452946353028	115.7971821187393	0.10218633138374356	2876.158572235576	42.65174982275894
3	105.63279412539347	2	181.10679979152107	1	203.3250130752124	309.0881726399615	0.9044620028276207	200.06556375507637	0.3165060858295452	122.75428562931418	0.37907754051921194	227.05270471018474	0.049529170395196775	35.20002863733987	0.8462414905393462	1820.7148751639781	17.926514113789413
3	71.05493856679323	1	462.712954906455	2	73.23274781155757	47.54377455095485	0.7970188051737108	196.89695619116145	0.1812680377217507	228.59998096387267	0.44978675256919676	208.61564311952378	0.19952027382861437	144.87153492857533	0.8131183913853847	89.20344214094496	20.45637571928872
1	133.47075436702872	0	298.3629723659504	0	81.3369526842167	32.42635633412046	0.17499441601042887	33.8302804503288	0.4365818254865401	57.87339050104941	0.6604938771257781	195.35253181722328	0.593280872244737	45.26187128222904	0.5836847454882931	1348.8219105801468	31.352966227383266
0	44.948296432893585	0	159.21894086278684	0	161.90579840195878	332.36927128377823	0.20635807887858293	107.34194184627037	0.962210225903418	86.97500244320327	0.06612172429365593	31.74139194317123	0.7128099340415167	71.406969404309	0.31434817352778976	1603.6914278468837	1.8627237672428532
2	202.49230073495315	1	247.17664773202532	0	366.4998164543543	22.286340849889577	0.09376341365260099	94.1205629167835	0.9619417112756531	105.59024553763555	0.5345866741721433	98.19659980705956	0.5325552692123163	45.09992872032113	0.9097681796985011	2559.0813361682904	31.318142463375157
0	95.95067535831969	0	81.03757772995809	0	286.27731440107993	112.31786780472376	0.5910567977835783	181.11818011134918	0.9590828762588105	112.8654318274977	0.7424454151402767	121.50099774104783	0.778316467985738	134.7026447226212	0.11370811657275326	2334.6274691062213	45.49775162732338
1	137.507912413346	1	73.17998202440359	1	390.683774791408	69.1430529221193	0.075431433330309	210.93620168687394	0.6258161602284427	103.03792929448079	0.7034096327396635	93.29028060266361	0.622874539859426	32.28721656015825	0.2588144583014994	386.15043285523046	45.735704440632375
1	171.02682086929258	0	287.05979166295805	1	309.51588868264236	456.05429604200356	0.1333412330892374	239.07168103573647	0.4615044561456906	117.44735429734251	0.6814248650934137	112.29099483663121	0.8924735833475015	215.17017826464456	0.22268351723461033	349.6193997272166	19.581838632621608
3	187.6844051411723	0	384.2127755322418	2	125.79239243949361	457.2944711522605	0.4428332438326047	121.18035987908002	0.9598672855290229	206.58657679787927	0.6002068859134264	99.16948830779356	0.9874253489187571	232.67045219344052	0.4632542943128878	608.2765185842798	34.868313631396816
2	233.28756375966753	1	139.58370953466974	1	227.85003754164828	449.7981510611813	0.44423746282469545	220.81867525753847	0.32971891278762844	178.11331710114928	0.14440651203508037	185.54158190302948	0.730275555029569	76.15192222378147	0.40403246986868646	1824.751309708819	4.137111356396581
0	175.17609735231832	0	439.6676383485918	1	36.883885189248076	262.15101152353634	0.3059279728132809	165.92582338729576	0.8878621820369018	135.74256240309478	0.8984315585596248	172.37665183803907	0.6675716898638056	185.99569861516676	0.4257992458455847	2844.8244087714534	5.704504786859637
3	17.436415599633897	0	220.75122419531647	1	91.1394968253091	189.21329703987797	0.05928708781209946	86.97389444969346	0.28370096440840764	56.17057768703675	0.9081677124158902	54.70065977041477	0.21531495482096097	215.5693853446003	0.5800577189490205	1404.424951628655	39.10903838166577
2	28.240215003839673	0	464.5253577103981	0	326.6217719051533	427.1153727481304	0.7535132758758083	111.24176002454217	0.504717344936603	89.78203737120336	0.6080628057050111	153.1363984653237	0.6202702234204738	130.13937391405727	0.6905978864789898	1935.2558710830742	22.745038492929723
1	15.427636899094438	0	431.62830992054313	1	54.93233358919234	449.4351783931059	0.45501203938260015	60.13815413226043	0.4834150149319054	102.58905099026056	0.07045948466134888	151.55007636079526	0.35934191141484795	118.90168417287346	0.956288453315249	1994.0233258311446	58.57405028459352
0	84.1505610219815	0	82.68427910600178	1	54.93773570169256	22.818610944546904	0.36198720666138196	180.7602957291375	0.3454223287166025	113.39601145948846	0.2580156797708437	38.80408490975162	0.9925825125922613	206.17231541130974	0.9812369124907803	1549.460405236674	48.06878057118481
0	130.07539184138773	1	224.63408416989867	2	84.06415445220969	384.22407166195524	0.9186336123974018	132.96610911057564	0.3172987506881064	162.08467088460995	0.42724624556376745	109.6486583075199	0.28586120029234396	205.3084138817701	0.726873046513723	663.8618325487424	9.320218899732414
0	145.32951120990987	1	342.3941356327964	1	56.79253743580347	170.64157310871738	0.2258312518441551	89.6353223833311	0.7370434164268265	206.8723927595194	0.7747325608263884	209.96454965832456	0.28938133858955584	156.23912349924979	0.9357450718985306	1960.217306642849	38.340166966244304
0	96.72603877379439	1	391.98643168626734	1	387.8419203096411	278.16259167254395	0.6337015417018457	95.67786847054516	0.8466995938057224	116.80247829644243	0.3324878405942736	142.91490285614435	0.7414152246343633	48.45548156917981	0.02400020415396731	544.8377622757797	37.61799284805613
2	148.43588645523502	0	413.66137099439317	0	164.34767041310172	274.7472909206676	0.32042149749145477	165.91823138093562	0.9325944564948435	140.16976740891778	0.14067283626454075	73.89835061634884	0.7501038010862182	46.85050273554265	0.5893278623640095	2212.6762990406346	18.629164714235152
1	207.5837094909306	0	296.0130630189741	1	103.56015029562724	250.95160464422162	0.5865182417587146	105.20092921677644	0.9250484531812116	172.78138203776282	0.2655113795413693	204.06651361129332	0.007069593435894972	161.38948734526844	0.4300518157327484	536.3825180818696	56.05294389844753
2	39.441314539053465	0	420.72723101501987	0	278.6731415791387	197.91006301771498	0.613785887640191	145.6237178455142	0.2812422548389649	67.96301191684023	0.4483456750149304	100.86726427182738	0.9348887585506946	168.0142979283351	0.16048417264165182	1907.56309859051	7.344632345986151
3	84.00237939863628	0	269.5636418550347	2	108.80608698716635	214.62782086797836	0.9781192839437892	76.62945545091074	0.8993691888490343	32.2602747375065	0.18158546376390128	68.22780958692466	0.07507177359295147	134.0767046081417	0.4358650182882531	2721.89180867078	29.85327492061243
0	146.46721048972373	2	117.32405352175886	1	113.60136418880984	12.550280714957243	0.2733313828226489	203.28289807432685	0.5808771403453932	35.30923957481035	0.1309832618409872	147.7433106069313	0.5239028216339896	223.07208138500974	0.10456012351207744	2531.7042263619524	14.586793294921105
2	166.4336421979742	1	306.7449095251835	1	298.36423446484787	365.2790646668719	0.952042825690634	229.9459746066747	0.13148689100200273	126.01249119484443	0.5892288821424958	178.00414043080002	0.12048691041836623	105.65433771967591	0.4581260805361703	990.8741099190314	2.647746339398398
3	75.68416745532113	0	88.96537462771414	0	349.90808376491145	259.02354828419396	0.2823145899504391	170.42617027921833	0.49889440227908477	167.15925213998804	0.08423334469324795	48.306512727332105	0.15811254621229187	213.2805307494935	0.07593562657825381	1311.993357626749	33.520745227673686
1	131.44283227169464	0	336.75642093859733	2	189.79647585076694	13.861604051686989	0.836807693709342	138.77876527570518	0.6183460463520155	92.05028075978365	0.6543763625356457	69.94146331364522	0.2750331949362198	71.98008600600357	0.546806719125008	333.3837848766967	44.41445310309786
1	5.043487596237339	0	437.1678873222377	1	194.1131863126519	253.22032671081115	0.4128826933313843	238.69714940965343	0.4835835864513306	135.4363076436597	0.3416040607944254	121.70490435696259	0.5208006791365135	216.34945303458747	0.19363422270809894	1567.626861106809	50.05135401719302
2	152.18830564532382	0	258.9483909634191	0	83.8415497419066	95.48959779987548	0.67160878246319	238.3232968433395	0.1253220763055477	123.27118341524408	0.0515597483905651	71.90980616297506	0.9753369014050014	81.27617544728062	0.9713523136406621	2567.798094778886	55.62435095169507
1	186.52265624154677	0	299.8186446198989	1	421.8296643334721	40.329219808063655	0.5905921635571478	225.82110774670286	0.25311458692808053	206.00110487179586	0.5307109976722609	127.22772469519376	0.1068282142579845	169.76986545806477	0.4998735767295911	1931.3532241976543	46.05065736741968
1	43.93688410661172	2	348.1514637236435	1	304.38628762597426	387.08426700965236	0.46322809937868237	53.041505392097775	0.8740038602448932	230.71413903963563	0.6230773130936273	71.42318212815255	0.6208082440904188	100.86333814797355	0.024667937094483783	1953.4484667859526	29.462791318640452
3	95.91953715457319	1	188.39419455466393	2	229.67223154285733	51.733791998124744	0.34801462255959725	68.42635413474973	0.006138712280708614	182.35112257115622	0.29132070335134364	236.63083940868086	0.6154860328168144	139.92663069829445	0.22915042730528934	887.8896863740541	40.63604094210058
3	79.56102932758516	0	183.3007323932545	2	134.63226739275467	236.497450443807	0.7565535463991697	202.47445241748002	0.23452317261219824	34.64161114889471	0.05921514128068717	67.28971961381183	0.01483719300783537	200.52937190358367	0.6394939607304129	1163.85085812306	34.17974175851085
0	90.42876082567123	0	189.3473783200934	2	412.0985818414262	240.83786123633027	0.8961232637756456	194.43296536306974	0.8365310791597914	36.207464261318115	0.8346234636150748	222.31146304080886	0.3186276082650903	126.02219575994154	0.8889156135676062	636.9597283037187	39.78510069900286
0	51.13881857463615	0	323.7654331061871	1	218.98593726092773	11.068734694747846	0.2209032471881136	92.0479566537932	0.9089521574920935	154.2209332899311	0.5873070059222467	141.88886477582565	0.020854244961429957	234.39761682756955	0.676929621331395	1124.259039550904	9.634551610318274
2	196.1972204186199	0	415.25788727697136	1	169.36734405448544	459.7723196568396	0.858710291667696	118.12573273312267	0.808649794735479	71.49455503278597	0.4450889307896222	75.55586220215169	0.041251766858571126	183.30613941871337	0.1484745847645712	691.407043071762	20.547149069468365
2	89.06861641086152	2	113.21904883746265	1	85.6671760880134	383.07349192992064	0.9124701677097092	205.13477844281147	0.6430511226308978	135.46632467881437	0.90898733922375	107.20648185625912	0.5942356915695672	187.69636723899086	0.39825197993605665	2040.0107692753193	54.54772746524394
1	207.8952884088237	0	439.9177311016042	0	62.26272538720163	204.2200051619687	0.35539631510158	166.13101437011503	0.8328925969303794	204.00930673899867	0.4703470184845615	104.84050606656389	0.9635232766609063	190.48754027191495	0.959672652671993	775.4743572353792	55.30712520273731
1	160.27259331136125	1	359.3729227913926	1	403.8194845298336	14.78697273435369	0.3876623603198708	217.49014362724884	0.21213742208742525	54.0004549689469	0.4861455185144985	71.16758617652428	0.5350186926124458	205.91096208245528	0.4064525889426164	97.262644322353	53.78675971594579
1	193.31110993975975	0	30.802864814297532	0	149.9299120276724	358.11563221461546	0.9066930896434872	195.5861438655749	0.19065414846134354	183.08216520827082	0.6640812802318092	64.9726914342082	0.2729870193794349	113.41666120544855	0.5342327761821324	326.1014860813429	55.023245585420305
1	200.7365058805015	0	420.1962499268667	1	378.3249171096877	457.40288265785335	0.3127261057299646	214.01950534219432	0.9615859380457992	228.7108170993892	0.09530070903901822	181.96106509725453	0.1294998697801435	89.88861476389023	0.8255144268208321	1249.6752863696772	19.02125239454109
0	153.41113464084694	2	462.82635233148494	1	420.5107042406789	407.2832361017092	0.42980565057193476	79.59427470880814	0.1595079091891285	180.9204224468485	0.6565695029090132	44.85761290667371	0.5234793446721526	66.06606797210617	0.18006559469101346	2863.768531891496	43.05885730570173
0	75.9579773623751	1	337.26885553656206	2	81.26121038424117	397.6831255689091	0.1228160028434433	205.89957782528515	0.36198754118899423	46.027127908688534	0.974489996280567	119.36454208466462	0.5036981206741834	176.5717661624976	0.8429134216217533	1634.543682490582	11.046023128203142
3	68.80884969771007	0	172.95954618059267	0	260.5836495281377	161.98504525772955	0.951424604239092	56.17738062500508	0.5197685529865568	110.78807308646995	0.46415148698568665	228.77705391121685	0.3639684111032677	166.45815742897557	0.497468467018622	1655.9693120638547	44.38200584828194
1	153.77773877111426	1	313.6725471988043	1	142.71454988538062	323.28479513072557	0.9409452039164727	77.5289951990292	0.8418577116143601	72.90192660503155	0.27906247700416265	190.7297219385516	0.6395088566721235	65.926011985964	0.026561485355366954	1136.8165278496072	22.41747505256724
1	148.4405648114456	2	355.4172895152668	0	268.9333934986653	199.05601514498653	0.14301944575073877	47.06248110957243	0.8942967414068484	223.77577851093113	0.9323878623411763	99.82925285692299	0.7808976791109089	115.94011154236743	0.24559094390300962	1833.8249845651305	31.85914924950255
0	144.65364277856136	0	313.52700387733876	2	414.7268787135295	468.2366820362265	0.7927405612678798	198.70207593528622	0.0017503629641369978	106.6359172999069	0.021507999327870286	210.3711364725648	0.4420324391334549	218.15169946612562	0.20689264198705914	818.9944780696168	12.162309645271762
1	121.38127641016742	0	136.51699282323514	1	296.63431166564516	95.17788566982857	0.922055072105064	164.6626693352692	0.4323461191532232	116.33509774786262	0.6140334834221784	175.5069561951024	0.6851238822182578	212.24192880688432	0.15477909216030938	2737.8836880387066	23.40073286097207
1	226.6162132045686	0	447.26514591826424	2	54.57347809429961	338.99899315644586	0.8077484405084482	37.488140809927614	0.04271051708479989	202.26239234275175	0.7964687991861302	58.14947051538801	0.43253668974499304	141.3399744006909	0.3643789012022244	1471.1736958711476	4.894588864105192
3	63.406080684342164	0	352.096397855833	0	360.9085016096599	309.9608141540745	0.8287863361643676	90.42610311662516	0.8192384953605452	83.87941085685478	0.7876352182367973	159.99649448626286	0.7363985700491035	80.89623857085078	0.8715236555361943	321.18518848020824	51.912908410886914
3	116.1023325458561	0	311.8584822891114	0	54.28185605255953	76.79536952028089	0.9988408799669556	51.74011028006836	0.4651626607290874	184.87953715747187	0.3450161194879712	88.44136267063917	0.1731725716574123	110.36066766189656	0.45014010363998225	1927.0805320206814	11.470332738365837
1	19.235767876396288	2	232.1327813645054	2	313.36143085928063	294.1527462539561	0.19081093564191287	156.62489155820504	0.2851973542210525	31.11659649963494	0.6040068538026312	187.09325935905105	0.18666593438791879	211.49535404193148	0.7614022203126077	1778.6652716372641	47.687021635036274
0	142.87415948619804	0	87.9099842965396	2	88.3546910548393	202.34086649968583	0.5350597767031703	153.84035986728708	0.8617667516581292	95.26332903669645	0.3397344008818436	231.15568870704683	0.9162398618653108	103.98530991677465	0.595713191744928	2287.530177729072	15.480361218649305
1	80.49203205939638	1	462.4626703498964	0	374.51190208874425	6.8088680787821865	0.9858422748274385	225.12254717793866	0.5647146767722409	32.30872833618286	0.9094255371796017	214.47367401162728	0.8203916215822801	212.18695171327272	0.06988956682576641	2843.7498109600647	42.422084765267236
3	226.56366715888046	0	193.459290966808	2	351.61449471083	50.62723714628076	0.9942465548615947	153.77572945936856	0.9734696952681371	112.36779640857355	0.8164649957011453	39.130428635561586	0.15626018375674944	98.52738989939989	0.2899457877645977	2272.308915316315	43.31900692801484
0	183.2821410102994	2	452.5384021399532	2	380.1098048726606	17.94746445256882	0.3476890201320585	107.09148993250152	0.9442551197471246	85.6328636901026	0.3962947106980341	165.6726266529291	0.8389317976402212	42.633663965492275	0.20339115272954966	1745.3037886440738	38.74144301386821
0	114.36689290460059	2	344.2304230616021	2	131.14390638313444	8.649351444045372	0.15487351152924322	198.3063020499645	0.391769250231236	37.88926943062688	0.7454438311942928	223.32870172495487	0.39618681049278204	71.78043741749386	0.4823504634451866	2019.015334434807	21.44034545812465
3	192.41816021489922	1	221.7169703187168	1	336.9185088235258	80.71140201727897	0.42199553762951936	175.71867125098456	0.00276577443599213	164.35603801712037	0.06994881687503263	86.76879161427775	0.7185053728724173	181.41550581647294	0.7472819151370484	330.80692398234675	23.312139950213677
1	216.79400428310794	2	83.47539414196521	2	193.8210318071158	312.40534938165024	0.995879317098229	42.14542593108646	0.3218516944426043	116.5154313939588	0.9958948495395528	135.46875547031283	0.9609791050076338	72.15674761823942	0.26453137927014936	981.347414592283	48.60487670512125
0	149.83374202805751	2	280.8268542548766	2	145.22310810066648	479.27700182329784	0.812241529702305	190.91708024980937	0.08503547502359077	45.137009111363064	0.262271652954582	189.21511299803672	0.6359880381394765	46.829213761408255	0.6452404861586665	2795.6661950519165	12.519606355894862
3	109.87192167130797	1	425.791669434926	0	199.04970260653346	269.39066045373215	0.8043689240985419	125.8091503669834	0.45192045724379903	211.0049514288529	0.9070481297094348	136.11819376942628	0.2639498317874379	97.08420277984513	0.6384696928735989	1105.2263261217981	46.664218193409496
1	85.98279083376185	1	216.51003521817586	0	90.73755967866518	459.17067520910217	0.43902564833156155	79.98340494826505	0.5459859141909392	33.995799951538615	0.6132720846845734	207.90278890650566	0.48319743671111426	118.91376925562655	0.44805132323365315	2121.0489616155146	16.09162963805129
0	118.77188945850735	0	436.29149509173413	1	105.37836124567059	380.73518639469347	0.24256302972308053	204.9906774198	0.23201676174940844	37.6263347022678	0.6299541028907548	202.44323215918223	0.00246191693089981	80.66599733163066	0.49970676605622477	1763.1448052923947	10.992616106220257
1	159.79272095500377	0	193.45379524387437	0	312.08304139142444	30.98586282487526	0.8571099536233396	46.24645740693417	0.6447136795425918	200.70275269976412	0.8063319504676355	85.55469230931054	0.21255437136160993	54.22915889186528	0.19883706781737331	348.59571217585926	35.791067263104274
1	75.55219445625079	1	331.7910380339762	0	262.089226825525	27.613339990571806	0.6481570501621632	126.62265165632182	0.11160827698967968	218.3574235502238	0.21366224501440223	37.5919513946144	0.29860657785096356	194.62064486008956	0.5026030636643651	1480.8910674805306	47.311240636085515
2	53.96996725703413	1	366.6668374408671	1	234.96382000897614	324.7291113595781	0.6458023987633285	55.150587419616244	0.5386414152066998	186.64410436007583	0.22945592576215235	197.88693739200667	0.7354373406633666	37.51060149726733	0.7894781496122332	1126.6102558456876	32.29520382994496
3	21.9699865988217	2	360.16147746470324	0	175.0557964314108	377.4341019178943	0.31471401440356617	209.53743351961418	0.8067714150115141	237.59974122944934	0.6083924450754821	237.7137029495169	0.912500990865524	236.3451099115939	0.056113844378872346	1753.481130688791	29.10204483178962
3	65.3183802487332	1	274.4550635981275	1	258.162328470612	422.5123148331619	0.9582576922412617	115.6149129887736	0.41194612144266485	150.44240836185054	0.8332943786956839	108.00939204468993	0.6942921024439997	74.63328368510045	0.4189370123519277	707.416284432493	43.593654074077435
1	239.8642141893399	1	373.024522201305	1	147.4460787496782	318.78669043053657	0.5889221791778335	213.74135056521092	0.7020733174270338	187.62705263024446	0.4616778308804209	113.18605251351414	0.3719719085725165	187.67287272757687	0.8774684487751814	331.9672617533815	26.982821039176798
1	6.674905184022556	1	288.09414577730473	0	242.36868814451776	463.416700956228	0.12064992247106221	130.6525607648162	0.8713414804724965	99.63509588897978	0.44463552331123457	91.03645902472033	0.35198188294196986	108.44453413232459	0.41160813107000405	2614.5792345812984	30.684760026864254
2	96.64731410038615	2	287.7821651370119	1	346.777389259178	63.94276256946105	0.7782164254858257	108.3246964900082	0.67740281343229	145.24144429273048	0.0368142979891547	231.9909118683604	0.46760368999613855	128.02680561609498	0.19053535715424463	1486.4092769349445	50.050678063080746
3	172.55591190797452	1	298.6502711291117	2	297.42869285986114	41.45957128575999	0.046235316872957344	179.7837573942367	0.6728874525954776	87.94757319989856	0.9303891760505437	220.95034864523916	0.023569692126101383	43.40708989203213	0.3676493060439785	2703.668997906243	52.534077825260376
0	22.29725057588048	0	407.44166110839996	1	148.56204302123197	65.55439322303498	0.7291695523115593	200.21116254670648	0.7153151400698023	92.5571612590212	0.8995866127970417	225.01873961223004	0.6038644988043821	75.63159984683162	0.06310114452683291	1742.7001688222886	34.1628313280197
0	5.230916552096744	1	315.0685536914257	0	82.10942261676388	191.9213833514628	0.9235504190376395	56.99263767419845	0.13390295394929042	204.99006005273407	0.6128073760976046	73.82799181565855	0.7190861208819678	224.78836250832356	0.6728278160798539	2161.9733097309345	30.83564983315993
1	69.66621066806353	0	401.3970223275311	2	394.50376822948635	446.5486935592482	0.994533162747746	141.26363131268684	0.24610001070511278	225.76692100546094	0.7457159719090141	200.03419759364783	0.41540603586348634	121.4275943058446	0.9587869035789681	940.383316222186	33.29952780054189
1	79.55080515397538	2	41.53245512104716	1	232.92417312333413	371.70297442734045	0.6420163504874538	168.85122431948787	0.5520651043316932	232.71275249647704	0.47159918005201074	82.61868054051442	0.10711409646441428	64.25449363491737	0.06581737000012933	1649.6566774498613	42.80101607346008
1	127.96079317415162	2	276.36586828433644	0	36.47280931748276	99.93047998384482	0.11953694196232356	147.71467456834776	0.9028177294766959	144.27768070712978	0.7265075251049019	107.45025119292237	0.509462421500401	208.83055868279857	0.4583774086751541	2695.4262285590744	3.1646004862801913
2	175.55913898818872	2	138.92588266306132	2	199.92588469823107	461.34769677977226	0.45037934727847706	144.25960415671693	0.15863924243079808	36.75412674071402	0.6694189505032143	151.0914471678979	0.11070502300087859	56.49194240444935	0.14344995369919666	1449.9076005007707	12.046563355749749
1	51.26643731359643	0	283.6203154325049	0	185.79401499689644	466.0782762205223	0.38258475648726264	222.3979001805601	0.9271423102253689	140.92168699568145	0.6570967915991526	95.5522055914987	0.5540639079787488	59.659636883175196	0.4255824475805082	1702.2000906194314	42.01518672622458
3	99.12777618816902	0	296.52925471627776	1	374.71109752340817	126.34745797853168	0.594432859488421	77.7785958148879	0.5980360469390755	64.06138743723635	0.9939209629839749	108.29384347224641	0.9243752440873366	97.51486070433536	0.6830898349113461	1630.6657770246088	41.42233330303962
2	83.83441480448403	1	85.50153644353239	0	47.339559901622195	475.95959439168087	0.9669562467808931	123.82126559479937	0.47630865405368794	98.42760356597488	0.48797297751251745	68.90720834251437	0.01098222730670273	137.01735955347638	0.3069861448507475	353.4922974166889	2.5311564667401187
0	221.26886836417572	2	193.11704861009667	1	475.63359294357326	180.14489317334966	0.8505419485953714	39.5144451879615	0.04989839006320351	196.88106940192432	0.4318144115904595	76.51724465484375	0.3691787830280332	101.8823256087133	0.7130256730414375	1953.7283964572446	38.61895482845998
2	167.98028382014922	0	343.2699887822692	2	197.04656359008354	477.4507467001915	0.49316858228422167	235.01325540159183	0.6566027272702971	56.56356501556793	0.2984351177881288	133.74938649255097	0.900169498743842	168.26950869100065	0.7068915288578262	155.6325748373725	25.831364146666495
2	157.20552497343553	1	429.07861225044036	1	314.2201896886342	399.04108058289984	0.9038826385229916	91.77692140463182	0.6748357947561697	167.67538592078006	0.6877859787532677	183.87607423139136	0.29045237282709857	106.22005410714583	0.7198721813805771	1733.5555827176702	30.543306562749006
2	54.010686809659745	0	263.00569421850366	2	376.77982626743255	395.57640034827494	0.8511979599294374	36.43501258264632	0.9585005394991948	109.33073656749193	0.8318722754295568	97.08935598679733	0.8516935804369491	186.6933375480337	0.9052852945141066	2718.3797297645706	48.38447968657699
0	194.38433935574412	2	71.56869794403116	2	132.81343501343775	422.41426354830816	0.8563496624572935	225.06915163576514	0.7004848093508969	109.02350438426477	0.11931466672240432	227.27683608936613	0.26053337877930927	177.81403906424552	0.6568543248612718	2598.833939606914	58.10844031186996
1	128.29102023814818	1	456.31950766902503	2	442.00430487058884	314.91506191778154	0.34702376776625576	110.02428372388214	0.9965837874048802	45.125145237970074	0.5460934051285201	206.07693779033778	0.0809196677115559	231.82244809453067	0.7300260925440901	1123.7667248396194	47.86709520991006
1	83.74740935636561	0	111.69153555770524	1	126.7952650855438	62.71286707217675	0.598120281301069	51.88148344819194	0.5618203685932616	171.66329127819156	0.010421692009972339	97.31554485961814	0.2522326957828498	173.46733266426185	0.007512847967297009	2124.8290512990734	8.359655977310076
0	227.1542779318039	0	110.18271286563123	0	297.4283361109139	104.75171184286764	0.6888659410076344	193.37041140648086	0.7900894166588645	162.3502889407689	0.09711401802658925	234.03043842648563	0.029336500345370053	127.93220754075118	0.5142120400531048	1385.533833909056	6.079662152669105
1	156.66008403639546	2	150.22198597613118	0	84.05033634421565	233.01120413987138	0.08139681648788788	171.62380055965147	0.7604396732866627	79.70255576649734	0.7697495430045593	80.09378858011279	0.4949660378915808	139.5308038489096	0.7421765829855043	2791.999306670807	35.494136828558695
0	103.58097172128642	1	143.7110674852715	2	337.7388884546198	462.4652980553981	0.6186705147848576	60.286694809053394	0.3997464568739879	110.69430176639723	0.3389737411704251	142.30849301631199	0.18571333610957808	146.54321944585462	0.37546801905151905	2276.345081699722	49.76203217452029
2	87.76060894119497	1	164.3285162596487	1	347.7970150473737	215.68766347556945	0.3518417250472583	34.95636619827845	0.8552271323627	66.51632000663176	0.2118381163587859	142.31545533077707	0.934048296708542	161.68947179827973	0.23643930200358965	21.497917902760904	44.56781189075894
1	188.83576639758957	2	467.3190246088756	0	435.1243534989745	228.2459007276299	0.3153387967644806	217.2357714596995	0.35464288178094694	113.56977194892688	0.09727069218211815	223.49444705059028	0.7799127196653328	218.44091874924257	0.0688828557004234	2065.9313162054505	38.96253081876272
2	74.11466115414537	2	292.9036282063585	2	63.80204037890784	370.767593645632	0.7712615729858618	106.8713304380142	0.8051056188469591	72.70252538470756	0.08623913893353607	129.6533762232453	0.6892724367494261	225.6472677802396	0.8410520621837327	1426.1717496966335	52.49977971293584
0	114.80333559216244	1	56.91822254912172	2	283.6798263505549	347.66637235545267	0.5587822456989668	90.43332925260506	0.35153131916335967	100.79199527267633	0.17028091462530348	147.83876460934994	0.8847957973781146	72.09860015334733	0.8966631526993267	2014.034288104275	15.751875432443974
1	192.4136889869251	2	147.9590210809992	0	176.39198718075565	192.62450828858476	0.45053939689949263	90.81391690215816	0.4378645279192629	42.264876931281705	0.7623899564061244	126.20999520264492	0.29908715557277143	211.50277775546436	0.6563964517666652	1045.5925998054188	3.529575632413733
0	72.58316876005087	2	439.6077141354329	2	401.9527755860519	209.49524865360158	0.5148511971401927	41.40459106937632	0.5605985139609315	215.06898942698984	0.799503921375741	183.07445953108274	0.14694478174193237	236.09990908725035	0.8696971239801098	2542.40420490132	36.276148786502866
0	116.69667698085016	2	205.72466973844334	2	359.6319871428651	228.94191160479164	0.1332329655958684	139.61108880087176	0.08115862626878156	153.8981711809477	0.28590925778183207	59.39102579482511	0.6740781238429191	172.23471966553484	0.09285242591984966	638.435704613009	10.841531352288992
3	204.37777560464812	1	209.63825672334912	1	188.06518830431628	251.82873951106944	0.35409117282301295	107.69846520833369	0.019695576766994183	132.4070177909166	0.967850460325471	222.61725570497543	0.2510424499150635	171.65108464493858	0.32047933385065375	28.093767784365475	15.446339989412435
1	164.2926579141705	1	205.40863650041118	1	388.6997054806448	362.0086780044396	0.370554078394433	51.87678827237431	0.7365885180237891	153.00848154576516	0.05382464195475156	121.5538307651178	0.2325050778397879	112.15849853685006	0.2931222458045719	2481.136830350292	27.432785377457318
0	70.30442819680405	2	249.8399812024244	1	319.68729762227804	79.44598111258253	0.061094299641547556	187.27077052873642	0.5158876649168515	147.61158470620063	0.62153776987102	212.2681450263873	0.6610773169022109	131.58760511630572	0.7581435108901557	37.57909980100752	44.15965168576499
2	25.598895660904663	0	372.39781349141236	2	360.8649904288886	101.90523006849375	0.2533130668499963	234.89442264411355	0.12137972218526971	232.6592262243615	0.5093896889837816	52.8060673759671	0.7114053102552038	195.28403863898782	0.09631060812664083	1158.2140985023232	1.2655776579586608
1	227.46469414038103	2	435.3415193858293	2	402.5592216027379	222.34704869024353	0.5812065495376435	209.54710618760592	0.3810293887809052	113.22162704777017	0.8958367310649362	89.37660927875979	0.760574659756696	197.48893534121302	0.9720033299980462	1326.6429249854586	57.36061002842075
0	44.341192043120444	0	273.89354699931806	0	51.94594374465241	355.6915398972639	0.06860723265378066	36.50840494834889	0.7954099019089622	179.64619939550215	0.09219825834226714	90.79092738269777	0.6388815410628306	158.15334170522596	0.47089221646485235	1123.4893976382575	6.540514194103622
0	38.603027408927886	2	278.0832100432416	0	438.4504849587097	272.8636203803931	0.6237766048353407	136.77406801243546	0.596772945342084	216.4813399618245	0.399060776807562	185.1046214596236	0.7458056720517159	239.63847950214705	0.7744601503191075	511.63383620886043	39.56329040937761
3	210.64763239687917	1	197.28072850586156	0	57.15199978799421	238.8497744384119	0.923227454320489	221.68713823247407	0.7498541483053895	49.116783922235655	0.6289077299659399	91.38734700690858	0.4133656607314199	43.33599724936876	0.33924434478928867	920.416565710729	13.354048097003709
0	9.550186262546195	0	105.05551839690305	2	351.7002812883325	277.15278002877596	0.3052258478929397	144.82434275977255	0.27260722811399585	34.10075062877295	0.8168572512214468	185.43943848906113	0.15884399370036606	226.27797266225275	0.42469054965727826	144.80921833571261	53.23965097667356
3	171.08161211757925	1	423.61870048314125	0	103.79305986045287	22.204682323617586	0.2043054919559486	201.6643492955361	0.8003444199116547	36.679898174297065	0.13630399952660788	31.463863512927645	0.0024577892384616273	70.5834500201783	0.08657293396037602	2112.8680287940583	46.140088261319804
3	84.25990768885472	1	451.68861416659144	0	479.60259714370045	254.00746679722323	0.8520997796467913	195.19652812256587	0.5640948631014323	106.105288078029	0.704054841404169	129.95866367143998	0.18996335337138726	72.64543312954623	0.08248911737420561	2764.9119477559693	39.269230153827316
1	54.976231974330155	1	358.13374521110194	0	70.98613075689718	411.5779350745894	0.6832771081219364	48.45781706911993	0.5580469953356967	160.1129473192389	0.4916437315690805	138.09705832860814	0.29817336271884953	174.94924298921603	0.7806539607207045	563.6596480686366	57.57514850445957
0	203.53268441636902	0	448.38228293885805	0	316.86770121764977	459.42139986883046	0.3709921624402107	114.88762096702985	0.803057186695325	87.96106295349975	0.7642973975825066	239.35136084463016	0.5219236093712043	138.67439960042256	0.48064230034798827	1513.4445235795226	57.001685639803235
1	67.60740710434118	0	211.10145836943585	0	378.160216190422	442.8359016779029	0.9815011125612911	225.87657987466687	0.3100115475576568	229.0304144468977	0.6568682380288536	87.81196228054517	0.13941245593764295	100.71982210851112	0.581746515061509	2422.5643575713693	41.312788603093374
1	72.8695978979934	1	372.2050477066132	1	272.6225369125326	175.4593107540329	0.7092156987374169	168.79433035439718	0.9061746555834627	184.4675367598527	0.3695070981204449	95.65829750763294	0.03139901275452306	97.99576247772302	0.3404010001027604	2130.853415180817	24.64884753954389
0	66.03669315742479	0	53.54358022997317	0	467.94328322583584	446.4879374487162	0.13574551247361755	40.90951221702982	0.11521520927552276	38.75498194310285	0.3214737124672622	232.59792559937893	0.3509562999818753	229.32855487925062	0.769950400045798	2105.387802028489	57.020342031200315
1	182.20848140432858	1	476.99191166573405	0	104.86220964617699	383.81113232267387	0.32670861010847163	108.0752256257699	0.6501014799216768	232.51571688169497	0.8722021467061353	37.98816179304215	0.0440539557616737	158.13132557287545	0.5242000982790818	1659.2942838746517	28.378451749490182
1	94.83787938170614	0	350.97134166580196	0	198.75370703183978	49.17844493337615	0.8090888868544593	170.55871764327384	0.45971544882068016	190.17434169343016	0.9701147052977482	36.12159941871579	0.824860470684515	68.3557858023778	0.5016673402754782	328.3881697894335	26.06842423370356
1	160.62161621539124	0	373.03597337194367	1	79.16998697314727	369.0435888123107	0.34546400319383974	129.296499839174	0.18364504618012634	131.0837341256415	0.4576278110372567	234.7308592990223	0.3641764136152271	125.49729586416494	0.7381812106426161	1242.0832753792158	39.077359448064065
1	71.33380520548607	2	461.33260259561763	2	221.4955518346821	340.9134254979845	0.36547815628353775	237.68182821333073	0.537917719606455	183.83675749149847	0.3898462747342545	232.28477963351563	0.3615604459571221	110.02552354474135	0.20348328366255286	1568.7922463260315	36.32680091408096
0	121.30134639418472	0	261.77857829085235	2	432.41566553813277	272.404894875956	0.4961725485623649	155.9416815861232	0.94641817790345	224.6820145015583	0.027048993465607962	212.8818902249314	0.34268098343720654	91.47015757117484	0.8532666440277621	97.07944436072464	13.750354144309743
2	52.69448249243014	0	217.69147345546003	1	392.5470690876645	209.16978870930524	0.013794448479453547	85.97612674286009	0.8989668860064384	149.94172827098294	0.3797592269224407	46.24987464367645	0.3148789237451597	47.97204738385953	0.31882831643345655	2706.650063445582	24.10185387131743
1	234.53809025258028	1	118.9587928542575	1	369.6965735958379	214.18570483337317	0.9844844207823903	138.84148588256303	0.41016947854963026	53.94775643180283	0.34892822198678664	239.35755485100543	0.7532449631319972	162.1491222206113	0.035406086136571924	1571.7298430241256	13.536030306297846
1	116.2418959973761	0	223.0539362870848	2	427.5858769958691	38.236671956232286	0.24284162887450844	47.313870555078886	0.3524254505800085	217.1521838364152	0.27465269454907326	163.9718645461412	0.8031650828123191	139.98984973157502	0.9222801382077281	335.4487337604623	57.93021281896169
2	231.27527949784746	2	448.87516719967516	0	332.726756331762	271.36296254811145	0.7314185016171595	59.29023036249443	0.7313581338065754	207.70758520574182	0.8489715005477262	55.53290100002356	0.38844299729940657	105.78001834184955	0.25611374985169966	454.47595058453396	53.3257962040659
1	175.98517894116213	1	52.08874181154106	0	316.3250752654137	167.2085609457366	0.8071340899058378	156.46930499399912	0.25660097106578184	191.42799997926988	0.11616344553727254	92.35034678978309	0.061014130430183	66.80132741273906	0.24774859228456947	2119.8180116259687	9.311338521563394
2	21.19112677524786	2	192.24852958439345	2	132.77236931505524	25.036793107440936	0.37965191865219095	222.75583801317333	0.2517121129065998	183.8771459812658	0.28276023628081426	153.36713012684294	0.09992819269695885	142.09436187234462	0.37454750200818343	1282.7297584303403	7.910367917574169
3	157.72421154110427	0	219.27679222416805	1	86.93162117158752	29.51861368080845	0.1885644425968409	207.3680124421949	0.8467746774871694	228.40727401071396	0.00016273351191353758	148.6766838935934	0.3382650476324158	175.1142852099341	0.9963612032766566	166.59298735882487	44.01017926346786
0	6.810005037483315	2	186.04914280513395	1	75.51104852863635	141.57914295868	0.8149372557095091	65.69414456484895	0.15521940531969325	47.792976846826335	0.4388473116561048	145.69260239572472	0.7010866354461462	72.75558964421435	0.40617326661920194	1146.903677059763	56.008184594159765
2	122.43345888815233	0	253.72936774319825	0	335.3934794464869	383.44943163012397	0.9600369592276878	140.47336398613976	0.9408085700749291	195.91740682256474	0.9972766274862915	215.3642274215055	0.5620192656180998	67.55250019484524	0.5901359279667621	1500.2932009011754	41.000526784076676
0	71.0405961285156	2	318.3749474396934	0	476.51963809607497	132.90494541778318	0.7925809483873865	159.90324385829197	0.06273998078846055	91.55047242646279	0.6765917670223784	166.8723020774045	0.48098103459839536	222.49291210595996	0.2781689375851727	1906.3672045688136	20.37544154880472
2	213.57628049337592	2	357.40339403031356	1	241.62935807056024	222.94705919162004	0.17675979190588043	108.10473135522163	0.5686548509323437	191.85785869606067	0.9461632304994002	98.61243273735128	0.05427456264465169	39.08271409840911	0.5816623657134119	2082.8746947155455	32.10672281902818
2	5.2673741845876965	2	357.6121671288043	2	441.9181039842339	338.7267197326223	0.31332563915953404	233.08570278822404	0.5977208405105551	92.47455405390482	0.23511671960674674	200.0256328789825	0.5342052923335106	62.631177081568715	0.4328507615478938	637.5636391273431	48.90801098668559
0	217.52636516412102	0	354.6237282739489	2	406.33630341266814	334.0194229781708	0.3550395452301346	181.48792424398522	0.6695770974237233	230.03582771881082	0.4448709590446166	212.4483524933237	0.2946565203220529	32.92453065145859	0.6565451010812006	1850.1116850176036	3.0038346156950846
1	84.17572958557115	0	220.13712424429596	1	290.14928512709963	314.2919852112974	0.0021660100083982226	41.75307427663403	0.7940151871873342	87.25718880068973	0.8612727118873891	161.37151459619153	0.8732893188744675	220.05313650547006	0.6760227197582268	2351.9398135522924	6.617871500369001
2	78.86199590848072	2	61.92071877569859	2	293.34816934544756	354.4214159072517	0.3295462395118124	46.86211888252963	0.4641592329565001	236.58250223606817	0.26546902873008704	168.9555959945579	0.41392329392317817	206.2725294333982	0.864688530657989	760.785957614796	50.42003196636946
2	159.3268403558993	0	277.1619188966079	0	409.46028570185246	53.99439065004691	0.7120658265044609	31.08159546298263	0.8660942995650662	104.35341295935451	0.7690303924771668	90.67838116997825	0.2304507094790441	62.085660737411644	0.35565421341551606	52.6194073304757	37.870670715848874
2	16.844758502238733	1	178.46654389026938	1	407.75325640501234	478.0462088556927	0.13641725284218964	197.79608784717823	0.885557893484779	181.13667054268223	0.40467608334353544	216.12711113228687	0.27633577750812843	162.18548450139363	0.1130121277140097	1626.235294850168	27.14463034166727
2	207.2328792416158	0	465.81107307584836	1	239.11739163702333	247.47004556640388	0.4529860471580134	49.95495217422898	0.4757490294134702	108.20353880281397	0.6150931247279973	67.92736926364552	0.1550723745908118	118.82068937295092	0.8405921108208648	573.5252067088637	43.76512044322159
2	83.65457868192772	1	320.89354886471114	1	374.49103368236825	202.33324061095783	0.5798632207372058	221.91342834158584	0.10312531273657033	203.24529017465662	0.04550992188290248	87.07353869667473	0.2209347899678693	59.415161929461775	0.363129155178597	2662.6427343510004	48.12635900668273
3	114.15439957535466	2	162.12140659906726	2	179.69892784568697	281.07966279063044	0.583172201768397	66.70988343862355	0.8497897574097834	64.90460590765831	0.9227029480722342	69.17240900936656	0.6001809985817755	150.35956042798753	0.5952319801567617	2588.5469004404486	45.58947118130442
0	107.02923331528137	1	184.38194327560686	2	278.8686761942511	387.5937689885591	0.8779220121608736	42.28771174649442	0.49793476584832763	119.84298979369123	0.3058249564018548	155.71102467247226	0.8048630932085141	32.669179578413804	0.7071274193671315	2374.53388123646	21.040723495146413
3	173.8680604180524	1	165.25923757626978	1	384.16292657189405	326.19633308971555	0.762662683320023	62.96235049433032	0.8283621734890452	145.1409158616021	0.4857920208063726	47.98370924416631	0.23420348651208156	236.98192674343076	0.51606633446152	2410.190353879999	3.208245574261519
0	215.1840662266604	0	390.056897143677	1	446.6578391801956	265.245597246723	0.007399948371622833	214.48075618128945	0.22277720016560187	119.21480130171373	0.04479638458399704	226.1105433536099	0.7241959775166744	222.16918244729374	0.09842977068980774	1051.1066608074796	3.9116987856916596
3	153.1888552313636	1	199.17707005759786	0	442.43119996482653	92.79157102848794	0.8894198103122127	60.84162823185898	0.046465219219340215	74.11329505083313	0.3158000058371647	144.41763485310372	0.5042619794072307	231.19503512018733	0.4185398824662332	1961.503537902155	23.121589465335827
2	187.59848313081017	2	237.01386569572696	2	155.98347559011603	213.23366250355042	0.18787125102213043	185.62604962497466	0.36929063932318573	209.87669425567776	0.977412700134377	199.76549987091195	0.4984888673801684	125.4067214983155	0.2305882673588352	720.2634072460445	56.965936230994636
1	57.5671626580922	1	91.91260513592059	1	333.0847307435919	94.5722364631495	0.5162284056939241	165.07783207981404	0.0923152984206862	214.3109942532637	0.24289965502066102	79.99940996353828	0.20110695947902846	151.64077735641777	0.8794705440928838	758.9676572809831	30.42577826204648
0	125.0864220897684	0	51.526051787007816	2	156.5163121611655	130.12766160177318	0.7457992227262175	47.40624114711888	0.6535704712555223	150.50855021292244	0.7055266193381026	129.43774861193754	0.2411365550379284	144.9591369244555	0.05600324093139275	859.8666201975337	26.78660093560333
1	201.03781071031702	1	267.5882514796102	0	149.4348938122724	412.7009417498015	0.8671824128318768	141.39379775263632	0.37148832299240575	97.33297129221411	0.2794368576595939	204.38219665026088	0.37916873763549086	165.00313588167697	0.4080849301549616	2339.7506577346935	17.32059925294864
3	171.15253656486897	2	125.74214846463902	1	110.87959841686684	447.2132546566484	0.6348983637466316	170.0137147886055	0.3868754883774641	129.7973182622344	0.005773270969987587	191.6391894890719	0.25805368354678637	198.95130316778125	0.9506044678516389	2648.314801896598	36.94989074183155
3	182.90720651488664	2	74.33323229157234	2	410.78431583781594	153.70269971946894	0.0644385410948699	178.3267719794937	0.4367868804450191	200.6103992890108	0.9410789999368574	130.22709594940312	0.34158406010042563	58.606378323968	0.5713232544305589	2817.3399548455172	47.019089004854195
3	34.5819554909783	2	201.50705267745826	0	83.33606812439072	144.3013746838997	0.11891777732066688	50.42748831521473	0.14645505420735117	144.77396626719838	0.015059731654122888	32.23727292645182	0.6045703577574815	127.43622384969746	0.3805379563553527	59.652210350198445	18.11420848139393
0	208.85572776087494	0	200.46282500609826	1	270.4243286356368	43.407694482014705	0.1669894792838661	208.3778360574026	0.71237388482522	229.42987487816322	0.5278526120670579	232.48841083903403	0.5635581897279596	61.42811869791896	0.758198943118433	538.8974222641613	22.754627927750168
0	169.1943957603307	0	227.47541300199538	1	449.9179324451021	359.33079445597224	0.5959328643109757	116.27787652333318	0.8889631425929879	145.5325300516937	0.532682700007395	137.0677331093553	0.03900170381141965	64.68826257175262	0.6722906733340788	2694.280490081088	26.922156061146673
0	171.325531746609	0	459.36020147317026	1	140.1789859693758	387.1076234311657	0.36093714951766387	42.196541808681594	0.14565850685939585	37.84855402320218	0.15188923404652832	185.56717293454616	0.21096882938110872	50.47528349609274	0.8003667831551753	2454.5029620973573	56.36302963318923
3	171.71233034240882	0	149.97032918965982	0	264.51059716032785	433.94743474438303	0.8627389880115005	51.58427234122931	0.07801135011783011	68.21402683960657	0.690499759989614	156.2102370260273	0.054359196855195746	141.03939647722882	0.8673015774433249	1806.2456073424435	51.02400554108229
2	181.67725483606438	2	226.8016562845889	2	373.08040486261643	181.47673752241968	0.4475163753590362	163.79491596012963	0.09067308802256124	52.178461202048375	0.3477924906761197	139.3619608946078	0.29778733417494285	115.38784170873654	0.7088581318993888	804.8323471019949	50.07620354666419
2	44.06167475987979	2	376.6713345527917	2	151.81103871162037	205.1427779412101	0.010052585685654813	201.33371249817282	0.9680064013772937	146.89544752765352	0.7260451441172876	47.868161655759856	0.8180125073721052	223.0795223203288	0.988412477896683	666.2907391219525	23.052239721963865
1	15.376008521019982	2	207.70111264478663	1	86.14977507463905	116.574271115631	0.6663364844395792	114.34714799009086	0.3787129067527244	111.59923501549042	0.7978786322661104	176.53002501868448	0.4687757413540926	120.3483446485534	0.7573886650549018	620.1239688792687	54.45307745159532
0	192.06907458028726	1	124.40874695990931	2	457.21427061843025	436.703288420397	0.018102605454662468	112.9781639709733	0.8635868759159206	60.240314776139286	0.12102577072283971	133.76985523788247	0.424479174595896	190.05686595196983	0.5259354375974484	2593.0923323858588	26.226948127658147
0	96.9413238825326	2	208.1689081906799	0	174.63641042117413	417.8003490496982	0.743295369880808	219.4558194814697	0.2406742068251404	123.70930067026173	0.707520782622737	51.810300229480234	0.5207628588400696	213.84983611479979	0.6286863691084184	745.8205976680795	34.50666299087895
0	218.6763185971428	0	306.10480730298315	1	333.9191660612614	65.37214096353595	0.26665174281222415	84.57592067695572	0.12766571169695717	188.87256744844245	0.23351093431204972	55.95859024284283	0.9131853932758834	115.45092484870379	0.06382819756812541	2780.326435378348	22.725527617076803
1	28.700813397398242	1	352.4859098595023	1	330.9603316717099	325.8348588476825	0.8735643863716456	194.04625678241572	0.3892479319482094	76.49022510826987	0.25445008911665223	166.0635057138119	0.5843031211436983	221.1417475782657	0.4370757611982188	615.1142676893528	48.19869959994402
0	126.90571947597391	0	117.34335939153664	0	391.57814744927424	180.3513983583675	0.38040407658847875	207.29619943518838	0.650925890910441	117.8463566664652	0.8051221593967134	202.98186332565058	0.1493491709109036	103.28004191070212	0.32205937584283884	1290.2998231469394	55.590715902527606
3	189.57741009121642	1	39.3264687452037	2	85.82824525871976	314.1487412968626	0.7083160425796112	216.8843187980134	0.4546773970509026	119.64501009012088	0.4965434453758716	238.41975366951698	0.07926665197550486	129.28095000905427	0.32106717611161883	1900.2728309085005	42.27547941663213
2	52.21062475214979	2	71.44934919297475	2	136.30276981314336	326.89017984475174	0.047170872170051115	72.05781635815777	0.9119887369607043	71.54374339800725	0.9135037179884299	34.334448941433905	0.026232415156251188	36.22080735387766	0.09234819353279566	2850.9327152644673	41.13057269360866
2	110.63539811676071	2	33.32412439962005	0	68.07958768861664	165.06371190869888	0.8122228864049771	52.21171676856658	0.3546003960509042	152.71084879117691	0.4847115915438832	136.0635214149931	0.16493009284263271	207.97633596167066	0.4278683337687026	770.8970372802357	5.095397793860144
2	50.51696001866092	1	408.238251471046	1	395.4581042826065	450.6738904086201	0.8663012583884582	181.4346157447711	0.8918127721774752	137.7636184486441	0.36349865866670683	140.333239485803	0.8640545260968895	41.26958057654408	0.5202785524125191	378.0336762717699	35.87408385878696
3	190.13768185235577	2	176.9145041301073	0	289.2630262232024	425.32913834983725	0.7945708582242534	120.64026552821487	0.45347905535984756	195.97016358764216	0.7100589064367425	48.374271836831085	0.043408315369233286	65.74465921601335	0.1276969729223706	1331.5083009342807	4.35313943266287
0	202.11905992337486	1	76.06137031966767	1	98.34751601560436	151.5928699002547	0.6173509459803465	39.62931770789553	0.8699200263375212	60.048036971828466	0.6960106831713848	231.81225323126571	0.5944249982812214	72.98819249193052	0.9086237417581179	357.40938072507663	12.194246044090804
1	99.68978629630546	1	337.2381363846269	1	110.69045708401522	20.082614284587876	0.7099788814840671	161.86123179287628	0.2806262968237878	35.36838247956489	0.9114977401579882	135.72063812136435	0.6020353046373533	206.60280228905958	0.21158509762897004	1712.3436056618018	0.3181726910543947
2	20.310267769723616	2	193.75184081813583	1	379.68304164608384	79.27217184321817	0.5714450195029604	209.07063092962792	0.997354769546787	76.21283481720383	0.40900566413466066	120.54781046092117	0.3444337612713263	95.52882469209268	0.10828897697892181	1324.8579510345073	16.066523511118852
1	182.74019578001742	0	92.68797571343895	0	79.48846372086803	315.3461077238616	0.035286053799290173	85.57276937613051	0.6675556018255883	220.7517412252927	0.19560625476140592	148.31949427503977	0.45837004425998595	142.14033075935035	0.5953616816158924	2080.2954448654837	48.73964728766028
0	100.92274630064186	0	79.6477934673317	1	345.4920459216238	90.83777048229746	0.4174277216789859	156.96796131412015	0.2101822432560294	57.95638938363116	0.08582571002231165	205.68561185180258	0.016158197216436743	74.1439203857548	0.31716599922893585	1246.01667233074	49.663836502535325
1	10.327408884273183	0	93.87251898954796	0	351.92678568097176	102.28061726481525	0.10281223914756943	135.55037941219558	0.6166404761954764	158.2644732264118	0.7470332644588815	217.70545562853317	0.10731918863924605	131.66676153833072	0.5049774341513739	1046.9170607759957	6.559652748675648
0	155.18851905083514	2	111.89603097552074	0	387.00657417179417	346.86511036958814	0.6222891133673791	182.05371079836016	0.3610417097261239	121.23799687040135	0.5318389742690661	68.35459965618256	0.5155052914054339	121.91919341356368	0.5159198704420713	2532.2080904487575	25.896237616722722
2	144.99840601908616	2	61.98106790399281	2	207.70821545758287	215.7301716053954	0.050639992264624345	238.3659149292726	0.9672281463951949	182.8644065318262	0.1431200116664565	233.4644790502069	0.625134998132436	164.59732191381647	0.5542799960154369	590.5776452774423	54.38667557099079
1	54.213274437467035	1	314.15764294329233	0	59.27054217380596	74.86320391504466	0.9464506790634719	151.61910944901396	0.017109681847451652	121.7827710405935	0.8853916124029511	168.49641506611917	0.9014742112455826	33.428555190030835	0.20124735757603052	1083.3017347691455	5.518177752345448
0	159.68237899780985	2	429.7573406434078	1	129.19022059162387	112.24070531141098	0.701337139594609	43.88522377149153	0.605302534896907	151.91053462518437	0.26148457497319977	112.53491352937853	0.22381319187316961	109.27721610365525	0.009186701528685837	1368.5140755719144	59.03122092991171
2	147.2381778402841	0	338.77767803470306	1	298.15361374154566	255.3109546301059	0.7791082860699222	37.04853733446933	0.2813426664718752	106.34315756284722	0.5856327965107501	195.46032591920022	0.7402873259539082	164.77503648678618	0.421902901159943	1984.8583577968607	38.32934772841478
2	135.94202289507953	2	172.75387402221492	2	81.60020279357984	194.83551741696988	0.6752944883710904	181.12851908491854	0.09566487018393655	216.90938742132087	0.5933043336221274	112.35523815390495	0.7836464094052934	105.13477398521103	0.16357388386492366	2006.6122966588325	44.52677404567244
2	216.79971505246024	2	309.8756488260701	0	299.3042988698497	373.13284763253364	0.3558874378785909	47.77750702987463	0.08524525535218996	190.3463246289665	0.18701307445711257	176.2220700867391	0.8210036792218619	113.27704272885829	0.19653709130386943	716.6232883602468	27.65438652183014
2	165.48561502415274	2	286.7420090304377	2	130.1412689277469	433.68285316256095	0.15608523322376378	158.74932896523674	0.9672945552274289	211.63272339475816	0.903898498558562	77.35467855700628	0.790601629375728	226.71781469099525	0.678696854497429	2241.2319412082343	42.02484995631961
1	179.6452937868342	0	273.6956887791655	2	296.53625027586526	237.94643650903433	0.8656287927662937	158.57322576270712	0.4720646814677192	91.87284566736109	0.5402070416944478	91.83174294467204	0.7077180270904905	36.10609501165612	0.5815833197046694	86.08835296642276	38.23539126037922
0	14.752408884545943	1	206.8163489338982	2	198.36054046855966	274.9703084721167	0.7045034607875252	116.49625142210287	0.7762044133720315	97.15030318228762	0.9761224555359703	109.3351570997655	0.2421001396710094	136.5976509655514	0.8148214485759737	1458.8385303148996	15.192045311370787
3	36.8252227242163	1	195.35348182223888	2	143.63806535135927	230.8553310422859	0.2990762436898191	209.8165766312506	0.2535959133523632	31.938461185760463	0.48694295086080597	219.3918944849127	0.8666360033003249	216.88748486704276	0.9692906786069438	790.9701264700033	34.421160120946574
3	107.27321422012548	0	385.296830977356	0	451.2009475170836	241.0059054233846	0.6298531042541555	229.03871670767472	0.5270776863293791	197.95887294492056	0.060241470054636204	133.35523800632507	0.5180481452095765	205.15399604060696	0.1554531603961068	2516.9473564638606	21.89620088599256
0	71.12163226337539	0	42.58729445786966	0	412.72912665187096	315.0933535351207	0.44642534368163767	40.6281709537453	0.3509326289813035	139.821709191822	0.3822557159694545	222.52238621364415	0.6403486156173384	54.97098287234064	0.4829170804507801	1326.8724857912623	1.1203967550020688
3	194.38400927351267	0	102.23778871862437	1	124.07277833654659	389.82517978642085	0.7722139548313358	83.42348697963979	0.26252256500128957	147.61105380585107	0.6290931362705349	40.093429712167364	0.2096052578645008	140.91258905768836	0.542670076543972	2609.5526820582572	33.747613094687146
1	74.56017406307144	1	243.4803381624727	1	316.4197531085967	173.83605476037891	0.619075341161284	175.63996597779087	0.9208885328728689	85.41987026747401	0.11010985234615978	68.04566775502586	0.8911772058184154	149.8003627120811	0.7596513335996793	413.64999300507816	34.0686725321454
2	114.70522755183845	1	434.9184625880839	1	53.8522464306102	253.9452006664983	0.5966265226233483	159.08614988053264	0.3108000093838422	74.02899232521744	0.21833551707395227	114.23424337094771	0.6493103396774771	41.62431225117642	0.3625895879014236	558.3891885325037	25.93280933814617
2	52.96786430163026	1	362.102156549583	1	291.8238958980647	265.01063615242583	0.4292316014883836	140.63838250201107	0.4039505567342958	164.43554795770547	0.3412743527840004	172.21543582464068	0.28586567313855904	131.24318782624937	0.001868288403109708	2157.7171512934924	38.64149367225869
1	238.59644807446708	0	198.2145202335205	2	67.0842633624988	438.37430735759864	0.5411712297988717	204.91064950379192	0.8791270447688947	124.07396379272961	0.5732719521394818	166.1364494577056	0.16620263475570984	96.38584729765992	0.8877317364336198	1522.8945962258153	34.42290910641979
3	95.27466519219196	0	91.37634124706517	0	267.58348791475635	375.4226711490196	0.08865077448816594	89.3047990618524	0.8387796860203217	111.68682573192137	0.7095901377513454	150.55722573849152	0.9648980884804125	213.3246508696654	0.1918254434441481	897.9327839627682	37.53736134070192
0	186.37344102840765	2	139.08595283977183	2	457.0962826057882	73.25672629653282	0.6946113917683883	96.91385257999863	0.6877796994672394	62.03390644447837	0.9794545557631882	185.33569006466703	0.787418642148899	140.97354297170529	0.12635084952712772	753.6473818337377	16.877293753101238
2	187.3853784936856	0	192.5869197653883	1	346.8549246909156	163.31129960991538	0.8917061916869485	179.29348461334493	0.17263837641751678	203.37472676108385	0.2026943152030436	102.7401234113362	0.8426094514225021	113.67290526676912	0.6184767920428759	2831.5784926920383	1.052072175684713
2	114.85542316677261	2	52.178324720562244	1	183.76097740651505	171.28688681410992	0.3014572827461759	193.47537335781783	0.08138848693493161	81.51050163025923	0.6785672343413014	120.60555224223371	0.873019598231106	64.54807827084916	0.8458404414226786	2805.268858681472	36.504807489641
1	228.56890369774925	0	172.8928399373928	1	285.9528344592533	2.1916590643620637	0.552050101259798	77.87986341549919	0.8197310411432889	68.30691557093371	0.14098373815883902	89.85850319640684	0.18779238260738607	178.02637866100113	0.6006293087595985	1102.663238071045	44.96360624693304
0	41.31173987972944	0	174.32518086638498	1	248.19962255342907	193.7202343770229	0.8504404290903177	203.30424236361057	0.4694526937222169	38.26528320267876	0.5098020795249858	137.3016085890855	0.5877791407846087	132.32562993027528	0.6053659887606332	1808.8431593750875	45.97040124741277
3	9.600164588420586	1	434.3394105274479	1	449.48209216496565	364.3405893976375	0.6678548388019079	114.45523544448646	0.1751092476509717	112.17065614783502	0.4596699550137693	150.52246096442133	0.42169313881702597	165.8537875247782	0.3629160332641833	116.22782386306021	54.816835454533084
2	141.8393536712902	1	358.51795323547134	2	211.4376955695045	23.37619334873807	0.5802655430222183	92.95873259331677	0.9638391114428833	145.64903833033807	0.44356035472277044	177.52814363335494	0.017709732726123528	168.2627501756275	0.9233099822393355	2620.2551762972544	27.91960210315892
3	213.00450869859984	1	310.131530300519	1	80.74723534899866	345.4438072120758	0.20653782738532211	227.4864719542391	0.1394713045396605	238.68805575507378	0.9851523338970944	168.33528849532027	0.07292916810498606	54.778686638295824	0.5848128957073085	2008.1359873023287	30.722428316791767
1	227.368488181239	2	432.29323010174414	2	31.459532400962583	113.10041423484763	0.7939103734614968	108.95841515279615	0.8070964263318947	194.41151184192182	0.19071141349921272	110.04331599851406	0.30120799845277313	178.04300335160963	0.824792453061009	1968.7358017095153	47.75113494007844
3	172.93531839178743	0	356.093237839533	0	67.64722676835648	281.10949013324887	0.38964717759525935	94.75736865715152	0.07240271224347017	203.58177875347533	0.5422295536446334	44.374186337350395	0.5436477099399147	188.6690715265871	0.7003318329362115	679.6746814859241	39.19094722135894
1	118.60537957737071	2	468.2922907177218	1	181.1691340840968	34.830531157782815	0.07052842450614827	34.206160352190494	0.9346960609024718	167.81490757750893	0.6511844431916134	54.07123524503469	0.5158276833197531	147.44035936523127	0.10307043197134991	1860.229710582416	33.97759846003904
2	132.35300974281364	1	398.3036887090189	1	372.23272555880027	403.0354373383541	0.1395585210895004	57.43445649034261	0.28481625730199844	103.52388489505358	0.489502497834024	166.21651342146433	0.3451526253100463	135.33671209216703	0.19817867750935747	2514.718900810559	16.364760445090333
2	80.93006838778247	0	347.27676254891213	0	130.1827111094596	459.8154475995073	0.897500130789603	93.26827551411219	0.2356659327606877	69.5707776238405	0.8303914340424555	204.09462876637429	0.009809595448655117	224.64981885399877	0.3209457793401813	2457.0873180824005	36.18318534710538
2	150.64349938491563	0	441.21531767009196	2	418.76140934856267	45.43574222590058	0.03239279585885546	229.1406848216591	0.8016476541996667	86.72304957306851	0.5961636145863133	139.53385408014435	0.6662219680032101	158.46453209066797	0.21326054591001053	2323.1389790910735	20.0075165651428
1	215.97825177145194	2	397.43298451289326	2	82.25653472958223	359.05161714103673	0.44058807806057887	189.96943812983784	0.9752351895878096	54.79230087414625	0.25206366255242907	162.9183684054195	0.17499202450356022	179.9030037789444	0.2870319457847976	665.9971833229466	56.64078781617732
3	202.59485546792004	0	115.79241151371824	1	457.674735489617	34.86157226813454	0.1716566884671441	129.7488945033187	0.1764594683839934	96.38740399743207	0.044209451614604656	132.7898808723116	0.10054689622700119	218.90685413292508	0.019211302556938592	673.1960287777844	44.21503192118013
0	128.5786538956939	0	56.89793817354794	0	323.9552563795064	132.60954198418258	0.4393275099843439	210.94518671067385	0.518175465312525	103.50972842495094	0.9661408697909125	70.52814400805335	0.7085977311814226	170.68564792552036	0.17231745388747566	2597.644056975017	59.26528104495081
1	56.53253357559784	1	53.799788217630805	2	258.0056420103591	128.34279716465747	0.3489706756157853	182.79544530040332	0.1448455603725175	75.34336290833875	0.27079478249167765	57.094131800471445	0.6551853820588159	238.25304395058754	0.6624360817651236	456.7897921302816	34.98686537278058
2	222.1447230436032	0	75.45503060784259	2	194.61839242163066	293.2021253655558	0.5565565381249266	139.35478793759	0.2510717949424881	167.09969330474578	0.3142533583780389	167.45311940518062	0.9908229846400729	117.50074825858182	0.2459479363911813	1168.6489465223963	24.702053017353506
0	86.37457990502581	1	35.132128354219454	0	31.65597076064402	271.19318657264347	0.8765202031068937	131.42894301854278	0.7972602476955244	145.49303094974368	0.2639305545059083	44.97355100461458	0.8220977883659438	46.90089713118412	0.5107630265406672	1901.743095883199	33.72247961903098
1	41.54168922462076	0	135.4426954835987	0	387.721046606517	419.77637240060466	0.3611536069351541	195.45573302888315	0.1375852001687078	141.475440602797	0.551454181498781	147.9731747492308	0.17565536155961148	36.45267116325931	0.8330213857917651	216.67826229763577	31.442514018708632
3	94.54226428767105	2	444.8743224595281	1	135.63877835028254	434.6614246158944	0.17334318295870244	106.7907314608107	0.1556041035242306	210.55150123288098	0.45575362772070893	53.42113042602182	0.23563609991396883	54.73641828528635	0.6978734331865166	1760.5287814938383	20.538688075005663
0	129.4199458408046	2	273.2085383372278	0	214.44457179179585	109.66133931545357	0.4047821292255074	114.60495190183104	0.9511382524319829	199.35466490133172	0.06176754348152558	153.8827802534276	0.7036221126505201	152.76633479512026	0.08790110038530485	2787.7260915354077	26.01655137104999
1	15.595406056166917	1	227.75303902931742	0	235.78958704510802	83.23052866852932	0.8485344979319334	142.79331803743122	0.768575239479211	120.52335692124306	0.05121370048420226	76.56409066862321	0.2960859816212291	155.3248147836746	0.2913360164784955	1696.6235700490554	34.63565184344934
2	29.293904779800993	0	460.1887052076045	1	58.75752347612454	296.7197761808042	0.5754362180753836	62.50404398774132	0.2101979918428779	67.71913336066815	0.669004631994962	191.87956110537058	0.6740946642452752	39.68325744840999	0.9903719124171271	379.1300963770524	15.78689660242296
1	78.32931060389983	0	33.835359098704515	1	440.7511654103466	194.2282404360646	0.26163673205933125	65.30191364974597	0.02646632951249317	232.02414984567787	0.27742211566811026	68.17173667586061	0.970509241149805	116.41127689854305	0.6117991410201723	166.17253518764227	38.548174170546886
3	164.6464947163026	0	211.48736343562416	1	288.50288663049815	295.20149074181217	0.7231569524170038	195.91912385640143	0.2654803000803747	67.81196205015407	0.2602928820724081	73.67208377686623	0.8168788700479948	170.5895080483878	0.7914681254694239	1881.3530632813363	27.825290271259753
0	53.41211292129513	0	344.3341679960843	1	438.5999067123451	97.4791726732073	0.7651051797942902	102.41853738949594	0.28804571587227557	237.30789215669847	0.5056938440517366	202.91338236833502	0.9708309656560539	56.235566830966	0.4073302611016	1054.5430190229722	26.24432937520362
1	210.92232804115304	1	338.7280223923606	0	173.0670009667273	229.47192282516318	0.9959807535867796	178.5604483855449	0.41616460469787375	81.42595030256993	0.6329061084809182	135.72670035661443	0.957305010745469	199.43806457507182	0.6788707991461075	2345.955041324047	16.193543113116775
0	44.192791954121894	0	218.29523424467484	1	445.56404152470446	356.53635292322485	0.8020284393670666	206.54149547406416	0.4493564991859007	116.73080453672897	0.1363334271291078	239.6668672455523	0.361175350728007	31.02838486093484	0.8832640837806661	2593.2411469923627	33.80110358002605
3	117.70242531591984	2	66.83384200465818	1	223.6017442987851	296.6170453634446	0.33248818109511025	50.60328361280888	0.12071500229161047	212.99040793514885	0.27047390240367264	230.48945179123484	0.8354747021765611	215.17708298594997	0.8078559318543292	2653.5734063839222	16.67326816304224
3	235.4744460690112	1	186.03869830634954	0	409.0206112661483	166.82637000904646	0.5162006911780991	189.92852369086944	0.06817280325772745	233.00465375119035	0.2801803206369422	176.63581221705635	0.605973294527072	36.18431249514648	0.8391785347155323	1854.002295103818	15.550828715098596
0	100.61657955363798	1	117.77428931398855	2	407.80136666331896	182.5214548013996	0.3020170871018567	37.50990824112895	0.45430523727128325	185.83398155601603	0.09223963374170374	235.41719757777676	0.14044390163365927	218.60081845296267	0.744012222755938	2506.7999803717507	1.6491885510198223
1	130.03272651791133	2	463.38467649011955	2	209.28756742583002	65.8354939354885	0.08798970516769267	116.21017624152474	0.022149903612167732	84.61454181928931	0.7900931704272861	75.84439368860778	0.24287792953999643	159.2856502953397	0.008127147207684482	675.671521341073	46.713253671881354
3	106.29830665434243	1	417.48863359643224	1	359.4055621136413	21.9143777296798	0.07687267616062654	138.81243727620745	0.3269212674784079	74.8011998253057	0.7635821500259653	71.75519640927786	0.941019098217985	210.8571285100821	0.6372737279971337	508.26950385351046	17.425913321575994
0	106.30951926328324	2	376.92071160519396	1	442.2994484951836	81.85841766411279	0.3502105760321337	124.80847024743831	0.32672208746250353	135.41384118125686	0.3772390235396841	156.05946422589227	0.39563568057169674	115.29678136864594	0.029709502953678024	2569.5321760778916	41.336945386215845
3	32.04652372266905	1	230.9617335292837	2	157.20206930474654	53.05256401548887	0.3221037227698933	59.984998099777684	0.18817128327763477	155.24424614206038	0.09949623223718185	198.1227737987956	0.042250943976284816	78.73307229189624	0.21404575021126404	2326.0046905147415	54.48850453830444
3	145.7895190277535	2	393.60442810416896	0	369.94305393124125	142.10311904432405	0.6949874969521254	136.90467755115327	0.24169025264146415	110.73306508711987	0.17987775066239398	30.882206739594036	0.7603278317064357	54.72558920770763	0.6371724439060278	1573.0202893847022	31.1353678990327
1	228.84763873315845	1	389.8896716407696	1	179.87859699707508	59.56787646788521	0.34066301283456657	157.85223102259232	0.9554193283652962	164.73706150711305	0.3105997468946462	36.041969239304656	0.34374759644384567	42.233911428667696	0.6825118530619583	1748.37566278392	59.762711412679025
0	200.11155604090928	2	84.9680061019886	1	212.36575788508256	173.1773070205382	0.9296863702781513	168.0079567849769	0.48479943502875134	189.02791296514366	0.21875951178969755	60.186928261967964	0.8171323079699327	82.9842274886206	0.9661688626098703	1387.3874125742404	21.267208720509487
1	179.80049478501542	1	421.1494600888607	0	32.59173464467738	282.02921185109824	0.175758705801066	138.74193541109457	0.16681577474673237	41.87583699931649	0.3379778468080832	194.47854937510135	0.9730157261975598	71.48136170913425	0.5635787207967318	258.2274903296997	40.437388370163966
3	206.7458103501022	0	478.51296519479746	0	288.637609076963	266.7024458706882	0.568551698246887	153.80105888619005	0.979948168658548	149.1251765755672	0.1677010789406962	193.78483082918882	0.8746711423808489	82.3613184553848	0.06734354423071176	2530.237832684032	15.610704112397514
3	45.71287880835144	2	304.67743946958456	2	132.69168717129497	187.16008197684602	0.5259463846356416	58.261507443507014	0.29883414457286284	189.63427054180718	0.2625227096569176	210.57692704155684	0.499859624879186	86.49488726745824	0.5204554889687436	812.2263306118515	28.721302798428606
1	138.38220557291743	1	159.45263263454478	0	144.25049115520133	84.29247948742898	0.2660625692938676	148.62126592612478	0.8502903106556626	233.2206028456124	0.38272557347163005	148.9489318577713	0.7299714381476595	37.3451254368978	0.2185367101186012	1521.124093563306	51.14742593332407
0	173.68231770313824	0	257.4192392217858	1	413.29007188799125	99.4030212256555	0.5279526829273283	120.32553391879472	0.2956567567341899	197.41076089975405	0.5630088132192669	226.1850822817577	0.06272478897096045	178.30120858532536	0.2989501051629103	2562.3550347764362	28.770077533739137
1	195.08774828176487	0	318.9147740149075	1	418.2474133264803	440.9098141861113	0.3501543100268414	95.15249908629	0.14978005078448997	112.09662826627432	0.8919101632645546	220.91135873406307	0.7976470321602419	142.61706688493825	0.6346917879377815	252.83037217527803	13.025449058673178
0	61.91766344998867	2	315.9911918849145	0	466.4586895333203	288.3473794475402	0.5801092374480854	53.00929643237112	0.9379826841913783	233.823213648332	0.34328552266364043	214.78688046661682	0.3386391828912444	98.75156833498389	0.7249106104245545	986.1259409788128	50.92710510155671
1	86.49011869766494	1	208.1665781796377	1	139.01335964062397	16.626185115437	0.8600652215086442	53.9349888347964	0.1442472515706642	142.7034061661024	0.4590021920272085	111.56040071783269	0.8249581957984103	39.776386118744405	0.7640136931871926	2576.8606281550074	19.1319265016058
0	77.52808095939218	0	137.4470696421874	1	92.59232225696869	320.4479581997114	0.11986089329466443	237.85606312004364	0.9606489082121288	108.8368654840613	0.4781428140875523	44.075796503685936	0.21701737743681404	219.44783175609544	0.5399356843047941	2081.2400045417344	50.229659498446836
1	180.20871820607454	1	207.46156419615636	0	295.5709070001885	427.64364204898664	0.859333258266523	93.92575492781589	0.8691878624020422	149.89085761478702	0.6338055604761073	71.71994666684644	0.5739577111459917	145.55584011456227	0.7887003534075657	2117.1116491780303	43.17428214185638
2	206.20861200979098	1	41.74551071804076	1	252.9011013740723	79.785974175224	0.3966565247388625	187.2607457601138	0.8898739766782346	166.17494326140977	0.1604620852295061	141.54610804055108	0.5963210834424819	112.04643477622592	0.1537711429191878	1384.9115172255108	41.99500236513473
0	150.40437151741247	2	283.0725797238616	1	243.59389639542175	455.2909438796568	0.8588166852096432	50.227595109107355	0.18756831931825502	199.28161800885266	0.6484973364727119	171.73729334609	0.4798221165535137	49.915697100749256	0.15516989347321697	2092.310632448642	27.770323236988773
3	127.9819907966373	1	289.57576715487033	1	420.87096928743455	45.99246387707238	0.04422918043325097	73.16366341231695	0.9536810418962134	35.76616388276788	0.5809351283290894	137.8649973842481	0.7598615322322696	104.57300735697433	0.46157779119294495	2261.116478539773	39.800824366414155
2	194.78004659721424	1	285.37093829701007	0	433.5363338150296	180.3360404594784	0.32706026192560866	76.04347225039575	0.46959324562406823	232.92397992448124	0.47508857230907964	102.35433678872911	0.7544977566674334	87.35907840654708	0.5329355216689714	2429.113217589826	55.37738675061646
1	24.441158721236192	1	460.3027905664879	0	269.69190568530377	391.23184486989555	0.7236210948585168	161.35131693232984	0.17058190212553115	113.04973352531158	0.5698048046266772	188.53355616765893	0.45607535304941527	136.42711456473174	0.8194162460599931	949.2072378149724	37.83293257581613
3	41.96009619093028	1	118.50463876973048	1	319.116014339129	36.073501931855496	0.9707407772896122	161.79678227759493	0.18620085335127834	140.4439035970671	0.8674835366309349	140.29967300259483	0.6591994775969149	56.62640984680945	0.7915534660389307	2020.6437684344367	23.598547139850798
2	159.30240360981722	1	308.5623780963249	0	468.90468232102717	197.53966599446414	0.6207624394152171	239.1093634810313	0.1955309297873259	238.66709882251692	0.25591230347119387	41.57821244029443	0.5750892021288904	217.56418941267296	0.18527752933211328	2847.754068808838	20.874225696211052
2	226.10099282241157	1	111.9381484269635	0	290.8135904393067	124.02425834064161	0.30050551477051257	83.8521902516003	0.6641668425046208	103.15177526546857	0.8111817290545191	40.50297813701212	0.8095164906761777	150.87965559005994	0.9486360790719184	2186.696612054518	43.80405429278643
1	160.72468100932318	1	76.35583417997317	2	416.9351680375698	446.0179548676731	0.8750677245650677	76.86400866589175	0.16977386474834055	30.938173486170456	0.4749456925852875	80.64466131311833	0.2750214159504919	158.3982289873691	0.9439431075215029	2635.0492564448236	5.477288236464959
1	171.99776615851198	1	466.25895355861735	1	245.3745494394296	245.9499384102355	0.4972241963172387	136.33266523767088	0.45860153176663176	172.00305900791415	0.6718054377074545	227.98469049301906	0.9871950086029663	94.24760428819629	0.9855686125075073	1533.5475290177847	23.419959712158843
0	128.68373459963226	0	429.19860627104384	2	375.3370620915945	389.7957176442923	0.9064182009738649	197.87879335983018	0.8010512135171157	171.62687204620002	0.30369386135347143	57.67233751933423	0.056147166288532	86.82443410707175	0.3674065048806978	1272.7356228823858	28.00169345328253
1	36.91378158500714	0	413.8337808662519	1	158.76824307578326	194.46826106941967	0.049921397250439425	67.2635417036677	0.864165610250454	126.97717908445458	0.7529259289849202	219.70312287937915	0.7540925212492576	165.85192734771564	0.8842875806481388	633.0596171808917	38.39190306588992
0	150.41098983628154	1	370.28920132027076	1	214.42230209521983	288.709040002725	0.13861867566826436	201.7593385499433	0.38659428431619536	42.358510579924506	0.09629805877021735	151.67209355406715	0.9530434709220534	36.11533564488047	0.585891298131763	1072.1336152544363	55.91405847304901
0	88.30213722660788	1	260.9408620683397	0	443.1314896792663	43.12227762720976	0.891228610937617	59.79915514023796	0.28741767816847563	136.1843530317165	0.8571805006979711	189.75952977182504	0.20569981406380478	194.6358546057699	0.5298701949694731	1045.2576697975207	58.30662753542369
3	17.261876893307026	0	425.62724838082516	0	474.13232937067096	261.87175468531956	0.19201866403660695	93.24560076835186	0.4167636188098195	159.8401574930035	0.7322470219881982	179.81252821223808	0.9336338501182017	197.92728337614156	0.1774828597500958	1668.116985952543	14.219553424707993
3	208.50670545988618	2	62.49463653647922	1	465.49878273270036	347.7476838530784	0.4774564979151731	123.44524765026551	0.558327500247679	161.51683873911585	0.44278310448491887	149.14135375809744	0.8595637478525247	231.40300061681748	0.7204939045871319	722.8362729286157	56.6066975321014
2	128.54477355812915	1	66.71683200278574	1	233.6145166856496	58.62536232627632	0.9857601764910916	75.75643308529001	0.40064408328381396	112.13098119864485	0.16639298704655225	236.62404581146592	0.7763551228126049	80.56647802594591	0.8443764128366795	2306.2940449535317	21.058884014114057
1	170.71770111532692	1	156.0972013875159	1	144.4093884759626	354.5775291984352	0.5069836902469821	205.6710080633834	0.5120160446612673	176.3700149712062	0.36107496161182384	93.37839233353264	0.11672072332355699	166.46404319304833	0.5919290988421473	2330.2473866400514	59.176805423269485
0	175.8579506506485	1	251.74874395607029	0	337.71962905553886	78.17604057535148	0.224844168249826	108.19115579416179	0.45790251579896435	91.39272030571168	0.5236719674672506	227.66704903839857	0.009585177771532227	237.5582710621485	0.5650426338612146	535.2406809951017	39.81906871396694
3	224.34687868535485	1	225.98198799104796	0	336.71456398191805	438.39149923791445	0.2338651855996512	93.4271610880356	0.6186549736020819	109.80078071422389	0.24080959086835796	144.64057328017657	0.7167497162105451	156.1897074467499	0.1192537106896483	2259.213975336086	33.62062929788442
2	114.11526616894544	1	332.00976853877404	2	465.9720463037627	126.73507432237213	0.7947961894939498	144.5885280278606	0.39416810148079595	220.48621451099194	0.6474756872150859	86.2183384695925	0.04702481728986185	163.7279336760887	0.34587501745464555	1342.2987097326616	33.47280657564379
2	40.63290206148777	2	450.4632074636839	2	247.0410430244906	395.13595149029186	0.7612005993007535	160.27404894120318	0.7341727728488119	47.7540447820538	0.06746880602197847	230.84181995412314	0.8654879731233801	125.82502943632068	0.5440299592788823	434.09596470188393	41.745072331727954
0	120.31370104025567	2	236.0939963877926	1	303.7757124649738	265.38439514467694	0.655512457441868	55.290701274686775	0.45185296581110646	238.55695973335597	0.601952420329648	94.14537309471453	0.00016639040469779154	179.64452061471252	0.5023691622943991	816.8621738101116	25.88766368257733
0	90.88473835979906	1	95.01919216369755	2	424.51725940318926	128.89427115740784	0.6052185966878219	213.24120950156663	0.16582691662568338	130.52155140824848	0.753764347921929	165.26437813013092	0.061725479195184785	198.953806926389	0.40230752752902554	1111.1915358620483	28.037054576160468
3	238.76190687806377	2	181.59702354454646	1	469.0155353066692	366.67166363817233	0.659453299827527	161.81371459481537	0.9351898061869842	135.4543347990546	0.6960330835410293	39.567360549041	0.4732736104781924	87.09247846742743	0.8883674187814806	1570.493359829184	18.880126680400675
1	81.04493741186619	0	389.060680858413	1	434.49527371758654	297.0658480200762	0.5741395090954317	182.38641273333394	0.845323272638828	219.284074844632	0.5610043127845262	190.24190596323922	0.667728475456334	216.7429676407567	0.710249218593325	2085.2014778069615	21.648593499028436
3	60.299446010639464	2	316.39590373884766	1	235.29583726212303	202.77563993752207	0.8770408074541267	33.59272543898402	0.4936214164142426	164.33568319950012	0.32715835461649234	70.84975470267855	0.5222227388058026	120.41246801589351	0.1788705864494874	2165.7026420467596	6.47450969604008
0	191.99573468159534	0	305.4939871800277	2	331.7512097479249	57.980072822077574	0.21014965124831164	209.21088741845014	0.8290891544371141	174.0412226787454	0.7637745473065729	79.82897265968552	0.7742824197420387	62.11455021671388	0.8554170766716843	701.622589501486	18.02730291845021
0	143.7373942018067	0	84.01268463616108	2	149.6810771169338	243.5690681267118	0.6130599236622262	161.669433706069	0.8034067036123245	116.28910602328689	0.9807704777897981	69.36921031751152	0.9067535800753824	187.71440329458457	0.3894125633818517	781.8634706634067	30.18411015958063
3	180.4424798268253	0	186.1583513644048	2	345.59064248194125	190.39231760473274	0.6444447417730219	169.15988736494577	0.806559412947595	229.0770029298469	0.30232883995022863	144.13237671635227	0.8045702701594027	235.59710321647074	0.37211129801911214	2514.6914530886147	40.31499597847785
1	47.876612253183886	2	149.50747129022238	2	141.48517374182552	451.2394721662307	0.2724725995362868	37.923861365440615	0.9104986991819204	223.9591198627651	0.13043735287088165	138.8932332680638	0.7519507187931386	36.92425054451698	0.5149395076709173	884.4183861006258	45.5004188401808
1	100.42407294817984	1	459.6527222377415	0	35.93649212033605	286.92027597324835	0.2761615280724169	161.24788077467213	0.8836650297311154	178.1713457764116	0.7596999448375159	110.0011961783335	0.6938137120797977	129.55314784005924	0.43039116894453466	1786.1855031939424	38.4860882412773
3	69.03043815533246	0	125.87854236432557	1	379.248371293936	300.65193663266564	0.5959280475851728	89.68352758528691	0.8463707680371894	52.18336653239203	0.4129156906890251	222.05247220447725	0.33301049344169886	236.08385270450597	0.06688895600271039	2476.050297616439	50.004700231049625
2	11.89903521930033	2	261.2178202956213	1	351.2573484148629	197.72377203056396	0.6748321743404743	129.05264125110398	0.9741826748805202	46.95799387817121	0.9355832085604887	216.8904617502753	0.21181827525565344	167.6304537390163	0.8547321328492082	1323.6116114496226	46.51704086098958
3	83.79139147392216	1	301.78658535775	1	463.880969353235	370.262203502727	0.3227629060597388	146.80292370297127	0.1157435900918421	227.83948095622236	0.09134317226944622	202.54021711950392	0.9009877084689121	137.066035957868	0.8545038726353881	1768.7443303540958	43.592784452050914
2	214.96431261553093	1	394.4309061592109	1	51.729570185683784	342.0369545992836	0.7569131087550004	182.27042995432222	0.38257331304630793	31.218242396486705	0.9007939570313591	231.9368857618595	0.077098978960912	45.81302284328382	0.45364179589351317	2250.610855425102	11.439504882292226
2	160.76602646362383	1	336.0723016612394	0	390.8171798929122	430.9243606279806	0.6106946441806238	195.56330128039943	0.07896963129261958	134.59870377493434	0.9309893859219471	195.5972383610769	0.8116051194775298	107.26203398724134	0.8937692660368473	126.2444900490959	43.716808867045486
3	42.69753014006881	2	432.6019202337312	1	291.5925834738781	211.35608004797422	0.8592163454313086	54.06377676132401	0.005090220379863841	80.1643445480698	0.8264162573119016	51.806043062829815	0.9756971604229525	110.27964864209507	0.3424570800728519	1213.2194197581964	6.20903063393591
0	169.84243439102917	1	401.3053242203994	2	167.85790915587287	196.3890652589294	0.45765411592300875	74.33909253208272	0.011006412927843656	112.48410604539633	0.04370373645860193	48.62361766277211	0.6236670742995503	66.43809586193883	0.4620655961709602	1182.0688265525848	56.292192618948285
2	84.91538569018316	2	377.0044100816493	0	229.121748554452	456.43464147339125	0.296053833913667	76.16070473787707	0.7016732483584233	218.54185011218212	0.23550784742221953	96.72787452585274	0.9759912468333529	194.26008708082256	0.0005486233334682789	2627.1584075819096	1.6800215987013356
1	174.0928594134409	1	134.20205507161893	0	225.19383902296522	151.53096616062052	0.13503032440270657	153.96758716718523	0.5055923841692398	179.49296314866098	0.3919895808610204	39.040842204188216	0.4716182473610091	152.4085983492797	0.16486807440378337	2353.591100252254	6.148988069311638
3	119.73093980385455	1	442.762300683975	0	399.88943131036837	395.02860364739416	0.31956309955157647	176.99104207417557	0.9791986577273973	184.6099732946898	0.5007308012278544	156.87488774765896	0.28309042452509925	124.54636812206407	0.6805707993609473	1274.9188742844456	57.55147595639625
1	186.14363930295397	2	343.48509105313747	1	417.65232067935546	388.01933995685846	0.30534433947417994	79.93429968213769	0.7651086450134368	66.27817861576915	0.8572274570739402	138.87855507092206	0.8919202492425882	98.57906529202275	0.9576023491310486	2687.801864088936	41.60759932049274
2	223.2086910038573	2	250.8585570747147	2	404.9872091798169	281.63448023669633	0.03236854787407595	122.84431024454237	0.7103884728706608	113.38499857933367	0.5590947148015714	90.4857020167902	0.027393208905436506	221.03331481299642	0.5734008132918723	168.28415639284427	21.77984639817749
1	50.04210934892424	1	337.45078919748545	0	351.99466908064284	218.44643208917836	0.9803506057912599	95.37205102762064	0.29294372283589687	144.61512570000428	0.06065293167505037	220.36905695076277	0.3235484754534682	205.5129996804255	0.5559354397130595	2039.1585336984465	13.123211825467134
0	176.37676542182973	1	169.58097711856945	0	397.51392481466104	270.90413773846325	0.07705071391173857	97.14582217756215	0.9050559484872458	180.10492983725715	0.5334260202008991	172.28624949104162	0.8202254405544381	181.59953638120004	0.2858047697388286	946.0744888653423	57.13861786790207
0	53.470681640178086	0	317.76088575593667	0	406.21041229313	151.53573180442768	0.14491985515299866	63.311419854561265	0.3147441656051936	75.13869625198659	0.5396355425446633	96.74389065864594	0.002675310645455453	189.72713269136642	0.0949469833909673	571.9238746733699	25.89028386580875
1	146.63551393124646	2	390.92039509319574	1	337.47841378929974	241.91835390928043	0.914636626147883	194.2415497840381	0.6992930746861535	79.71310810544054	0.1351909589370912	152.85672579730118	0.4784059567737643	51.24162523949626	0.4554568670793846	14.17594176709013	24.53394842760051
2	122.36949837612939	1	119.26489598057084	0	443.1567952009275	422.4281415022486	0.7754902949093297	93.52828547956408	0.44229324491529687	117.26411748440485	0.27694026146328843	208.42318384527803	0.8753217383915137	160.68829182357692	0.9100968024670179	373.84266634880913	53.33241428430165
0	168.6095569847106	1	370.08409952815384	0	325.0863171659563	407.2577722240359	0.7232680377791301	121.88458035461558	0.9622989572341893	227.5715007412955	0.6605083265580868	54.4775261031515	0.5745619062272246	124.79105528010656	0.27167475538546626	2822.4554170862557	17.18400084116056
0	123.40514200568835	2	335.1192423799248	1	387.29181165145957	337.83771045445525	0.9422060927636338	102.84060703030431	0.08714274822003187	71.54974179887739	0.9389784677645997	119.23072717886856	0.488248062182	211.1978463231652	0.8560644813612405	2407.8847729009367	2.511609592145465
1	89.47932723431306	2	316.86114568711446	1	31.193563738335385	351.0951284587261	0.030155074883431054	182.62514727958123	0.2708663463356603	205.06868783592418	0.7586977019547809	156.9054784324347	0.9852068775056961	72.51559972666342	0.22818455399460458	2398.236293864239	51.74153487419544
1	213.24735785259082	2	183.2835009644019	0	270.1841929986799	37.412701342390626	0.07946733797136396	101.5188619990414	0.2871847133936225	75.56444052072081	0.2234995818348019	176.09339145244704	0.8234788199877053	68.372538893799	0.713047720626396	2712.1545866581723	2.943148441194192
3	10.231091451751368	1	403.4948652793138	0	216.17964883216126	170.99493229655047	0.9784461715239422	109.41313257047456	0.8816395959624771	113.61777336921988	0.05255061417389906	231.0072800658661	0.10403990332012591	147.72577994925072	0.10344955941749068	850.1740825186165	4.593272468419047
0	78.8745276623728	1	425.49535326138357	2	215.46145848494723	173.04788318217734	0.8877497698461146	81.88511128726375	0.9264868640211898	103.22282396025838	0.03698232686248404	158.5808272049849	0.24960723137243612	93.81132941152953	0.8829583071308394	76.90874749893851	9.701064423535112
2	229.54514982241344	1	104.21348380052432	0	301.03961954814673	474.19702651693274	0.04142966126234904	176.5917508356133	0.07772567168149946	221.98150969189726	0.8446414410306751	232.11412205463526	0.5820198248294173	109.83238763004628	0.9855997153796509	173.9080624435403	9.726995502301168
2	206.8243933781466	0	73.80738376535591	0	271.68894487136896	202.86181626045277	0.8480765442358518	95.89536849837155	0.6154601745157249	47.84782809778138	0.9016401906089738	160.83770303543872	0.053751773449343565	168.05494706434692	0.11746801646449989	1694.2768356526194	54.19864861473906
1	74.25223807622001	2	414.2425435978177	0	193.44463941416544	28.43539476611511	0.609557874163177	86.31095541945493	0.5697681549366819	74.21392922895237	0.294130270821635	219.143106658217	0.14236426710385663	34.64338653555414	0.32785847097395204	2625.732631363966	33.68115718903947
1	170.57991127270515	2	474.08983134907197	2	165.77890891734836	108.2750270368484	0.10418038000425933	215.00219544136837	0.15090992447602536	37.8871576771942	0.47037952036527253	125.96662787774588	0.8257010008638075	197.28182614319826	0.07055808256203355	859.0991291480079	10.636042982475061
2	70.35650745134615	0	146.5378766536414	2	160.22687228333115	355.40505547255344	0.4127671612884183	190.13784335406453	0.3329853500599088	75.04536581887258	0.8980200776813508	106.06417803413851	0.5274132948825998	57.13628771399048	0.7957387429744505	1467.4873220724571	14.410145200020226
0	186.6405795634763	2	440.5745779981436	0	279.50562438707163	256.9568320815103	0.9693416887147184	116.5183524279269	0.26201588467255543	146.0296952453633	0.6795591052398388	133.1741295991014	0.9155573176993137	210.5257736676797	0.06377077905642725	1102.0708945108804	33.33744931383069
1	172.72032782465666	2	52.920561480588944	1	287.05956856976854	380.4276782259857	0.8107380539430203	229.0597195568385	0.6440896084816732	223.45748918692598	0.3515921625701762	68.12941636489663	0.18792218066159705	78.72295576610773	0.17506878549333393	1866.8108630636214	27.46826023613504
1	220.24690427969114	1	34.30011289866985	0	459.20732552912625	416.9377711147349	0.521175328706663	194.93615976126677	0.712188855178567	218.2362136435346	0.6302349710449489	104.87121585869917	0.947672058723143	33.105909845682106	0.25630856086943676	530.0783980712046	17.340169471261873
1	131.6857536695298	2	413.4583496355934	0	200.68818296804503	42.64909214794157	0.42356668312101364	134.17513110599796	0.7365195055252198	152.2065186100936	0.7591939569141344	169.34994816286024	0.6947886038550191	220.55288172999772	0.4154711937583182	1022.8118142328195	12.809454943480443
2	31.927395765469377	1	68.88845119670307	2	450.57090073247286	381.695458040169	0.5400424532923268	126.04293064521788	0.5176334423346118	144.97054494407575	0.03865102770778506	173.5971120698914	0.8338681875730424	166.21389811566138	0.4076514626358383	1654.481529794192	46.6583758270229
2	171.55042973682785	0	362.3143223788406	0	461.4963222316679	266.68442418445096	0.3155690480090808	188.18921741230199	0.8941859399648449	119.5636534259818	0.5990703108083315	180.8844620522496	0.549621159334351	148.14032117111228	0.20781138939840282	1427.5204437009413	28.509156757447347
2	110.35883688792963	2	138.4583851220475	0	187.41079023757192	277.6456247260689	0.9600441013238323	109.66734894308733	0.3039851006671008	65.78998215439663	0.8122039172668576	96.45538887672504	0.48257792204288874	77.41230132656429	0.8967354836815671	2478.6039071422215	4.324628349400341
0	125.64915551635606	1	52.18502696834116	0	245.50035961243626	33.133591864846714	0.7957094040678594	177.68724449777469	0.6969518247765728	63.829494522997805	0.40433949280278414	215.27339299739918	0.9584643130060411	120.60719422544041	0.04613149197770461	2218.4036560812765	21.646063573153675
3	47.82292428705339	0	256.05231028656806	0	405.64784818496264	323.0519102459977	0.031816215021237104	77.8247531707743	0.640680011644186	51.42386918382433	0.11865240389687248	70.74235150286228	0.8429788958412361	160.07855637898155	0.5256248325499249	1777.2649167551288	56.892684311371625
2	46.65235180464661	0	112.28277860448436	1	215.16918300476905	40.83041106661197	0.09180106420374523	235.87503003406354	0.4319828940558552	37.04650201082475	0.9271250915891925	48.60974801109535	0.7397985049134803	86.12754847620809	0.3734436973059707	2416.328665307137	37.63729427393476
0	51.164344149717564	1	221.04680104182106	0	294.3240769074275	376.53613090085463	0.011305820847994696	43.778708552010684	0.6057044800309024	131.08927792239817	0.23975630245184754	70.85771259078778	0.6916489908812147	163.16164519042883	0.06594172174415258	804.7980853497503	7.9625709651277
0	45.21028034975142	1	272.7148674557576	1	410.0809877654595	160.49761736879347	0.809789778937481	71.13642964102684	0.162286344207904	125.73714903585515	0.6167321415495592	184.5207534478999	0.7662910257267671	45.41060259275981	0.6459261490814339	2474.0596415716905	39.85119200693843
3	131.25519384629314	1	207.5411434807556	1	301.915575170648	236.55265251656346	0.41844914868330485	81.42889641565944	0.42853448223659574	100.76111007373487	0.23165635091101278	138.3273803564573	0.07673551612084661	154.43502054753645	0.517244568099863	1927.5594665292513	59.225441792709326
0	49.800462489142014	1	399.79548604889374	1	198.1307431160331	148.68781059226686	0.48125533647116414	102.27279779285902	0.8516991921681044	86.9218736712138	0.07347057458074047	237.76399314315614	0.8944077493567414	73.68787523989911	0.2618194335401812	1504.1802450226953	4.565637486733499
1	105.91954633419986	2	83.43589602615882	1	285.49448570471634	95.57854666913848	0.17492432952794013	140.27653139920474	0.010575587255351127	198.3196907710281	0.5511401505533069	117.2927906617579	0.6192046303755075	186.16809777739314	0.33690200147701377	2864.1407671004445	12.946987769246343
3	134.64050959169322	1	96.84967455513384	1	146.53277173290593	171.53968936498495	0.49148033288648085	160.32869990745817	0.15688637217645296	42.89786305250751	0.37569273781504564	217.57293309504735	0.035355962398989194	46.72172957955782	0.5433752007276805	1272.9660198769682	47.85539445223664
1	152.77879706744366	0	154.95096323309437	1	100.41521090511455	271.9206004408518	0.2196414022290789	154.7452787984085	0.8037708612127364	95.9900837932378	0.2495817556604747	211.97631785640448	0.026063666622077708	157.49618538294678	0.45367687457428174	498.9591434353386	1.9168442045344602
2	190.9721481009346	2	354.7433181888681	1	462.42730999539674	22.314152259571518	0.6734878657771368	37.24452201166211	0.61282376011994	196.69557778169448	0.6098653406865693	61.83793775306232	0.31904857540925335	219.88179512706293	0.21497278959615218	1579.482168709849	25.974885881630808
0	23.052118619683608	0	129.4039439280433	2	325.1013221456198	377.7358372450668	0.2685415433175299	187.2267547792109	0.02683992858246831	179.26757460880467	0.4155095599545525	99.76035674984541	0.7467437427039583	30.291091660207005	0.845087465354142	1069.340755171549	52.191848843936846
2	152.29003728132653	0	73.13669596865773	2	449.62486756278145	185.3565728771154	0.45723341201385714	161.14674726814425	0.7733530433572573	221.80382388982994	0.14964995275999815	82.15779570815045	0.43651298161479024	69.58475256533816	0.010715460549943878	1827.7656919248893	19.05516694931307
3	106.35133552330797	1	102.68829899531708	1	323.0299092876055	38.64677014595783	0.6199759899080096	40.921082843758676	0.11658254844579774	189.23450516401667	0.7055232987795075	154.7166037429297	0.31362140976923825	178.41606681194742	0.5100652908644437	1594.2682649902079	24.897914750247946
1	195.74720271501508	2	47.794455694888086	1	457.1074583886834	69.6041992307992	0.6143671432239817	151.35740966445843	0.041708662108893235	106.51835536515173	0.27424301978604515	36.27303459674814	0.02088130120821141	75.6002946623885	0.9255259349023659	1216.2986555556201	36.44464117556689
1	56.80290743426781	0	117.09967950530239	2	134.4178267709618	119.33065485408854	0.8667662009681252	86.07420535942346	0.5193014331575876	235.70338571640775	0.38731735932169487	55.70118230443417	0.629689518500547	184.13092905611546	0.21365145766443472	794.8026018361055	4.356310906575864
1	228.08153771220995	2	91.50820326236732	1	177.22551370401808	162.55607481845482	0.9642425809567451	43.604276303023966	0.9262213812164322	215.6213101567028	0.11995600274687335	199.33070390168308	0.671334730589527	89.85770135549654	0.05511660311736699	603.1933532969151	42.25540692750504
0	80.1848480400737	2	300.3726924384897	2	370.0999050916063	247.91598128729805	0.15684850216536528	134.9377467623766	0.16526621601301672	96.57931261875243	0.45237566006698915	57.79895303057424	0.5404743010762691	158.50852618841142	0.6769268121489199	198.30002892776577	11.913618935125498
3	138.18193790324028	2	102.29622217957754	1	270.2539110628067	102.52506104592113	0.819605115204339	86.428254739166	0.2643549851289466	183.7843982190761	0.7543839388628939	107.1315192258884	0.29763726002377466	59.924340939759674	0.7050747294768505	954.9431172539438	46.122307373796815
1	228.30983700456608	1	402.8422070166598	0	154.47228490717615	222.4242875992092	0.9798727645452261	234.33613428032896	0.4866550749958931	198.15775228296613	0.9259684877406423	155.91859375696725	0.025691820362609197	107.27188363172156	0.4143129385934655	2246.1308755553414	53.642464831158755
1	17.086926657667526	2	174.75734893396725	1	300.02579806572766	5.376662675635	0.7068733721276367	106.38354361253896	0.6292740112498444	131.7194608233454	0.803666461256661	54.34407901190575	0.1507132813605928	99.87760307543306	0.2974964025827318	2620.631330892128	25.046013882597812
1	44.74384454642988	2	377.9885016833123	0	446.4249653137505	381.0162985186816	0.38516737801512735	85.42561542064114	0.5907230275307266	85.97746919184908	0.8850034375417323	95.65638710721451	0.49115301057048266	183.6789831297047	0.9540520521957538	426.84381403884043	45.60891188183943
0	147.01636824590443	2	108.33168609157937	1	181.70627543640558	146.86064313641307	0.19979967312392588	192.12226430187533	0.35641099031848833	61.009028572975986	0.9773423293294548	102.69445319597057	0.6297924770332988	183.37861681701952	0.7490854119056417	1093.7195976449361	27.465419086382422
0	116.49068392372713	1	262.06299552829984	1	277.8732657927937	142.64327862492559	0.4866781319811959	129.97924772893992	0.0749920167060778	109.76125484932386	0.8019818575514308	47.52936739559817	0.8259340382225722	155.1944991137949	0.34114806632636885	2678.7215039773396	57.31667501621024
2	38.28552502535169	2	445.2037546517016	0	243.29023426672484	90.65503958352622	0.19338896944108652	118.9460855734407	0.12467930463623311	169.27887000847724	0.8625880360392073	86.07794162936511	0.19505431198449108	229.19225331349958	0.6639086195060658	32.42068846717487	1.6077759648297008
1	228.9091573873157	1	133.28863728757406	2	371.4780798926709	63.03907082543395	0.04587217349207673	102.74555550114123	0.27637990252182987	50.61907856394791	0.08097567635256309	30.07718650505136	0.35643639122945225	167.08601688391397	0.6361192040929996	2412.496258314339	52.209042381456975
0	219.59573389881004	2	314.711293318854	2	129.37429845564435	8.307598709999056	0.8143256435277421	64.29728858912301	0.9690905081328005	126.63698437885253	0.21197475559990397	98.42581215538482	0.35927403839774263	190.1724202822329	0.685404778614366	2094.1818276270133	15.068076807467087
0	113.59293230802118	2	336.44597896275246	1	164.96319254213176	398.14414479545866	0.13701494793505054	199.00594766890885	0.8543718088371761	111.3205682503207	0.8371416679264143	108.31684970979991	0.3788316088206449	54.581621745805634	0.021065565676073872	2022.5114809352515	27.94008326082389
2	136.4980127591414	1	257.6783478838903	2	258.46495566792305	403.0609379308943	0.5770242267003892	131.80110009169675	0.09338183092707308	143.95049923266853	0.8047842070018874	31.187833931337472	0.000577332141759368	82.58880173025673	0.6962642628152856	340.8612375371898	28.891369366202614
2	186.46561789445562	2	68.87757727628218	2	194.63941793478668	471.78721398135025	0.059570080519388835	94.14065418220773	0.303275711439564	207.54608878075635	0.9257166423711681	186.03355248762787	0.5160390001858128	62.013876338899976	0.48796742567445683	2609.578732360687	50.568863686332826
0	71.54750049041134	0	156.9664333519969	0	425.39441962592633	250.626633076991	0.44834419309870355	224.3232847771107	0.1869766250410989	83.36615226724098	0.9875061663672959	197.3675042660968	0.8496538811949433	89.81587769999742	0.6012490140055567	755.7401192175607	40.62434023160514
2	199.51974756877328	2	237.2332961524105	0	237.2018553092287	376.3246977548567	0.6215433769982318	55.325826880562474	0.3201319491722824	129.08441029323092	0.9049908840597826	171.79132835677746	0.4075370906942887	66.9039973781806	0.6997996757135903	1751.3276457635698	24.40396481900242
0	144.5841507675367	0	396.77769889052735	2	294.3433291696135	164.54006729172772	0.5165667841500221	31.25887262920254	0.23456032070916333	133.2791026289584	0.2980465772524288	152.64411797635555	0.23847851548224108	113.41129079666246	0.3034073484595753	381.00256186487394	50.063871474048376
1	76.16311419234655	2	52.262244539714835	0	72.92758481781777	168.5233313982245	0.727117717408763	59.72492791472112	0.09617609303510488	187.62407961109434	0.8792255188677223	41.76893109368544	0.4316450045417336	111.46811718318149	0.5414406382713787	2545.43448903341	58.109905270466
3	233.4142915965484	2	43.63206725581529	2	293.4215366698572	244.46824139992736	0.6519569727789769	232.74187531512953	0.4575958232608933	156.9420558272207	0.9671669462200077	69.53575412512153	0.1651795251326309	96.93780347063431	0.6605889348471425	1712.9654306592047	47.46296845469811
2	23.12652470895266	1	319.7176224884339	1	245.23676641380564	78.8381416722334	0.5792138206372724	132.53824426482294	0.2569333416524846	112.43860793049768	0.20999000461413408	213.8913052579772	0.350293718032308	194.22841748390275	0.81252586207214	524.5557631529075	22.842982057049564
2	152.59327148388445	1	180.66616350826277	0	475.51409468684346	384.81913872224266	0.616766906334919	198.79880168854245	0.41739629589198146	56.666804842936465	0.5003183441196142	196.23462198415675	0.3894721180918882	188.8539712510361	0.3473825349568346	1962.1842294602054	35.56281440622769
0	161.8499680324466	2	474.1247516654449	0	45.53212399056295	152.02165445654086	0.7273522605101332	88.74399875719783	0.15071588428800575	235.4366824290935	0.03799568884521287	210.99312020904938	0.21912337974601503	202.33477093728308	0.1254213160518587	1928.4442291510338	37.40461065176046
3	209.7057573468264	0	209.95459947946918	1	325.72925373816366	160.76139829431332	0.9892301269452433	130.0859403044593	0.6740075005461662	215.9713142536818	0.20259941186088704	175.78322808299856	0.8462333863826881	188.9334674713331	0.9638265131708946	1266.088794420049	12.746891137687031
0	119.66871852474418	0	217.88194907649938	1	217.32750603018076	27.331353771634248	0.7786164028566307	44.30739294272685	0.6769568690330746	51.960128746783184	0.07506241253070856	67.048614643272	0.6654447904921573	221.32134000436682	0.0776770879498987	355.70814467435025	22.62145948394044
1	92.56181112233716	2	123.07281092142408	0	280.93022269974045	353.7817570515846	0.364399156473996	234.23325958742896	0.5200513010304905	162.6814613921202	0.26809860451727885	189.28837115594445	0.36750556479956953	188.76307212162175	0.5937226045462617	2310.607386941634	40.8547288443375
1	102.24006967022854	2	372.06355754971975	0	403.53049517307187	330.0513634769922	0.8442114208165039	108.91009305416044	0.3803727151880777	117.89436728601795	0.13646281125672322	239.23441913745302	0.2747471477448503	158.68911472898776	0.9158500604137665	216.68931046484087	59.017241913234685
0	109.99744687937626	1	444.97241624307577	1	40.20934834499428	182.04760502231684	0.7030458042637748	69.01440224312887	0.005328480419415693	96.14223235668598	0.6177698257170632	172.1858661044337	0.2421549578801785	81.07421659058491	0.005522733148105585	1699.9773713443274	31.375848770196328
1	65.39705691027183	1	358.10021769208964	0	34.40352641250226	253.7923847650404	0.5177724561118889	104.07316218369718	0.45992782311915537	238.6146185184215	0.33179794053015366	46.21322623814258	0.6709405306226314	134.6525220427853	0.23009922435779173	1840.290699931753	50.30677778147633
3	46.350374655519516	2	66.31841782180928	1	214.6275720584648	313.788553403542	0.40506922641849474	97.22592508727514	0.2189372559424494	155.50485272761995	0.6459184588467294	202.95741846212672	0.27387204562915257	81.08136164737593	0.7722052326817005	2346.599749289068	31.510662714409175
0	62.8337953758054	0	281.88834050744543	1	58.807374968646954	9.266768513912993	0.5748573544743663	30.0143241928598	0.792591375625763	120.05198044315824	0.03933790847141139	77.78090114341639	0.8531678170559434	230.32699040915355	0.5141243627444142	1474.1812334457911	50.71676898431978
0	18.750337637266533	0	66.82990717709731	0	210.0638955918516	129.68508438135035	0.1972843226312463	210.28063851961235	0.10993299406041812	194.49551277633768	0.18159106196210928	209.58410351362818	0.04787493835247503	225.13947234148122	0.4718746407985245	240.3262541870431	45.77085612976695
0	20.749252965835282	2	470.36544156519767	1	420.8886998457485	141.49148764472062	0.7179662867609616	198.39076506897533	0.9466389865690642	199.36009769742287	0.2275894629245585	86.63541205485373	0.605045275806205	119.7414077082934	0.42987428371737857	739.7639017649878	13.167135090137306
3	182.18805661053955	0	325.6099370150072	0	327.74604500895765	26.52280490702042	0.5700506431721502	60.96585379650597	0.12170562023402265	132.57510822517645	0.9021954446658811	108.04421998343717	0.7521330845833751	203.2265036745447	0.4483873856752373	2583.3725985439846	19.05613161653187
3	197.90967378153894	1	337.738020042289	2	369.80760984155705	170.2782551569068	0.06425001473748504	94.20417282480037	0.34744637485846264	177.24359876137598	0.1616713016133634	135.6548577312888	0.5635962967391127	65.18633851599944	0.5113684306090738	596.7789617005432	52.783974247485
0	118.44457644717257	1	143.2052021287771	1	139.05715862995112	278.24722216576515	0.6913767200552292	173.83498857541764	0.6718744531401094	185.02946855067577	0.7097889387163824	37.72843311379052	0.8662823972298369	141.1007330700382	0.7002706744448945	506.23525224123637	8.991714078494496
1	201.64170183385963	2	221.2636039033443	1	323.09701502222936	103.20168832834261	0.15695077201415641	144.58729401233614	0.21271282508843203	99.47459200801393	0.9098410728131847	159.22267560764072	0.22988338136226316	96.26332846161796	0.04563333878462028	1969.8472867127225	55.658844219500274
3	94.23875741122268	1	246.06532092615183	1	463.0621591572207	352.029655141056	0.07178845852088589	180.48659926500062	0.32092509152589377	49.5306670367566	0.5972695231524348	220.8639223009475	0.6516255268558507	202.25850036009973	0.5812194467718835	2649.749999615004	54.79815957322119
0	19.157392060421827	2	265.7521539245755	1	238.0457412574227	353.6700401840586	0.34219210717529513	120.60236531731161	0.8277573193202945	116.61161075453671	0.2980626149103276	227.12195640803554	0.6853888838964446	227.32495210668546	0.4619519600217845	202.07405335829307	49.24417810103477
1	197.6934553158964	0	41.550715686892076	0	293.35675874926443	162.9366669206082	0.8360299307992032	178.12532754752402	0.7612819188118053	124.93271029985986	0.9416278677794342	111.54654172086576	0.6583079799882714	104.25072441777162	0.40335003730341035	1984.1941417503385	36.92556549153624
1	184.52069759970237	2	393.1960519510225	2	311.4281163390423	307.31732706461685	0.8891761717610087	57.91469709366365	0.09064155990000156	112.22030360755456	0.8547150692357607	203.27284509038884	0.5084671054729804	217.83322924022275	0.49072506424023765	2694.1780048369974	18.735558545315147
3	198.5945258193187	1	308.1124764630627	2	39.46455883588122	294.04247064060917	0.6134674051866597	157.783099209255	0.16019062182322263	40.817797460909	0.20226903635151916	189.03602273429405	0.6697599871935002	114.82129385183285	0.17919663647684314	1118.0557912470858	35.340740097124886
3	173.39843991562026	0	67.10600532700772	2	284.48491194102934	2.77477258212377	0.31394469467751873	158.58738586951637	0.30739146044273247	41.47895662729285	0.4728028192417001	45.61273050576652	0.1554984017394766	31.461304771418842	0.4024837564103301	1308.255373105753	37.10660970365836
3	239.79609737378067	2	361.621604427496	2	238.02449846032053	457.9780055836819	0.10321719248749317	176.84606450646183	0.6227886708202738	88.85586947607341	0.671480287307522	80.1667485363354	0.6783123551843319	176.66837264697259	0.3183032847906496	1661.526883320356	12.014290389032642
3	83.5895580860385	0	451.2441347735554	1	381.6187111043969	230.69552347583195	0.7021814819244349	146.85506495872153	0.581413569750588	213.59441281859688	0.08466231673165114	158.32793125788774	0.1963808772249377	194.19154332451603	0.13843918524912657	2497.9975198633215	25.342957435414924
3	81.20843255815028	2	319.2025366971699	2	35.50466690556421	188.71234024282282	0.3174319784247507	97.96075997968063	0.043642481755004625	216.95621689017753	0.9939523736210124	153.70339409145603	0.6886541871078272	236.6612288443894	0.4025151504625336	1287.392335217751	53.80749388387516
1	183.25680370587085	0	271.9022791605769	1	340.2507705801949	415.430925095026	0.8666803560047469	153.20267157461382	0.8202365045079133	58.901914455567	0.4498985426963562	131.00237255918697	0.3838567907652377	40.97105052097028	0.4215435531064471	1012.154763998634	13.37834701157075
1	95.82283174283313	0	217.37077283999443	1	241.1864994998069	406.3022375121362	0.8713732471117723	187.70607484476056	0.3198096649758163	110.38527742468293	0.2955221864419262	176.1011879813364	0.9514749246106392	134.40988941262975	0.844476155708566	1363.616645256064	36.29235248140331
0	197.74940154189892	2	60.40526325327378	0	175.51280102370964	307.0705772920777	0.869314048689319	218.1993347508105	0.8877093083465103	88.54712279233351	0.5587622836125902	78.16032631757045	0.8191227789388289	142.78284457126398	0.8157134103171014	7.158543237315982	11.652924381097677
0	212.38379515933426	2	466.27621276835083	2	455.51287692484686	441.08864408066677	0.33965254316100024	60.807307839058424	0.3998809834868091	98.90302396198858	0.8169030581875503	185.71106770740494	0.8119783275882039	169.25197218985855	0.7212725401355619	795.1286209226942	34.06950151321622
1	128.81264215348705	0	275.772940571468	2	381.82473133226773	102.63567865785464	0.32099128353871154	234.85176642873103	0.3737449730145459	83.74649410721989	0.3683317866039393	134.84728878737667	0.19673017975529639	194.4454911611925	0.7133445318095503	2379.351539335416	6.552957635585248
1	37.14107037372409	1	474.21356493927505	1	326.188696307918	238.25127740064457	0.29106024677090614	153.39982064735878	0.11907750642950066	71.33526464309611	0.4591258631594136	81.28525959297451	0.4229389383735318	195.90266531689326	0.7687338204455175	67.0394979262528	6.154127381905425
0	79.99868181479633	1	92.44919735028057	0	38.02875592860919	412.96132591721107	0.259835772034403	193.76628351134792	0.9435342486397227	96.91230425288317	0.35753942220515733	147.29220417883107	0.5107772882117473	113.2295070256579	0.7960668695376898	1525.2641298233584	0.7441836756606923
3	161.09775109500924	2	282.38617302780517	0	293.6868862727747	333.4032670294936	0.312912581008156	213.99036212448232	0.17201889421786853	162.0969019823317	0.9655336098903765	130.56222197935543	0.23608460845957524	77.8557979415093	0.1817122420185905	738.8521450636022	0.40702966576887656
3	117.74535126685589	0	204.6516554598986	2	278.79501202929157	390.5944654851028	0.8396583738671277	181.7110767041312	0.05808706725662083	161.12578242896788	0.6965136618705202	42.27141905560684	0.15591506319852166	79.91661960861782	0.2979381063904526	1174.6216874570616	48.27925835300282
1	49.30191171192958	0	307.1167100889578	1	85.18293371042827	318.3724611225207	0.4221003886433058	149.82965421561624	0.7000370318679107	118.58685772577483	0.8727349291889158	204.3078477368414	0.9220610871604342	171.78004114916783	0.7308481614017543	2016.1294571255626	50.64668058106141
0	96.22261485066866	0	181.657938609983	1	146.9273186865711	254.15233592632163	0.9319571227966498	65.68823741239507	0.4504245095182866	67.81854823480536	0.4861948312123735	50.21139222811948	0.6298015027454977	144.23596205221676	0.9912703765111773	1022.3724688541025	29.370748706333515
1	82.3724104202723	1	452.39899447907845	1	233.81890263323217	123.02189932649823	0.12465060948945739	196.14894708995402	0.13169260596489474	69.87014523228495	0.28601624327328545	128.55295729279737	0.9595132834772966	112.74979879999401	0.5274088858909819	1752.2440013569935	29.650160543930546
0	200.0165391570295	0	305.5593866803982	1	342.78545446394554	211.27517052841472	0.47357845312072266	186.31331384425286	0.4779300117903268	103.67202635039645	0.13624542699232967	157.2540228623386	0.8516170176671882	76.82304266021359	0.10128487210562986	1187.4088277169224	33.687102361566176
0	206.52943809808167	2	376.9534673207191	0	96.76478970248894	329.550670883538	0.01252043305414885	145.65504527088945	0.1459106418205821	47.75230643446862	0.7896634699202397	97.52499409364749	0.7805246576954089	188.11381722383885	0.3957519995620502	2244.20063392021	59.10387196975119
2	5.731767657632868	1	84.37296609403262	2	377.7237306950572	418.26576080096305	0.5796663567172027	229.26677294259602	0.6918636478086424	211.5086454696577	0.21980748272744655	70.97116290147787	0.5076617615815239	204.1347309770907	0.9811989177897389	326.15550036318314	55.09413868183252
2	227.0144755926532	0	357.3864820546172	0	164.05704335399284	0.8926523286982402	0.10219673822244846	139.91241986018224	0.3837325372484818	165.07956994300469	0.34413194353739907	167.25308627770124	0.43127201258993775	215.79307501312186	0.6371449636967754	2522.43185450692	59.56913900040937
2	126.24598726350042	1	209.5096559244501	0	182.4735163345078	219.09690776605146	0.8380326998938376	101.28214215465955	0.8360700557862192	90.91765180356629	0.06691745195753429	119.57573732304773	0.951657001602933	136.72769922922583	0.8833693707156891	798.2668655501509	11.061558406057442
3	59.00998787091722	1	303.2580706686898	1	188.08445180482911	28.78926146818804	0.7032966233176151	238.68635121025721	0.3528405699213172	97.76637006877591	0.8028593208290933	198.4128004419163	0.5745020792688367	98.70235227763582	0.007637957031893627	686.197595409852	38.099602586921705
3	169.55350189761052	2	420.6309491629521	1	455.4001119435818	454.19917580018836	0.37899344161982107	118.52674389202295	0.6701718013486669	128.7574955906219	0.08395234654300165	187.21699772504158	0.09430551725705127	119.72014795951073	0.10975193427822516	1218.9006140041668	50.702613192328876
2	215.8426949303607	0	94.94350516346925	2	440.22245365010184	314.7848280162539	0.03717126058662068	198.54561152866174	0.8663418866022147	200.3796270637943	0.8596328331851492	195.22676024449913	0.6598884061167383	76.71344634380723	0.8233266012167446	2321.4349467646553	18.976910409668974
1	203.98069727457977	2	33.59915268249045	2	245.14726370464223	462.21872219693614	0.7539977365712888	40.40663401934949	0.5168407879579547	206.47525080616003	0.15687213545154843	140.38753408995467	0.47245492979923565	107.72975137383216	0.6399330357356261	2705.361027334987	29.569085381274924
2	153.42696747007153	0	369.0407843548728	1	409.9180032803243	152.4615193835258	0.4937528032479923	66.75363647079661	0.9623304084599978	134.43451812771707	0.9026383406601374	216.13593364580822	0.21492195760745436	50.25731781255712	0.5503134419749269	1761.7325474670938	39.13266067338637
3	181.94768787332643	2	123.4071478041958	2	423.45874512040496	257.42372683426936	0.14006231133255875	48.79500546372989	0.9396342488235064	216.07467359845057	0.44345811370643506	181.5450201018657	0.14120435417199317	176.8291540731394	0.8258673357588312	1006.2293426826191	12.932176199658398
3	69.0753602265952	0	60.105187441681956	0	188.33294363335756	451.3216278405548	0.7615592069280663	116.6692245320484	0.8632114538627783	150.0122944296291	0.1089368751127402	82.90828233955597	0.10624839168551403	47.194462055293926	0.5971365869449303	546.6664270170457	27.30241795011225
0	100.97511539238758	1	185.84852771016293	0	203.1385994857113	203.17723691518896	0.005110129509703576	110.51808348887579	0.4811015754596396	224.66096075021997	0.6420113807488487	164.5144924955819	0.13084171040180914	230.04015806719215	0.8442471204455564	2401.3474707290197	43.17316962600281
2	218.22444834801385	1	259.29243617655584	2	356.17949207911994	16.43550679006431	0.6173267206650694	123.71954832341537	0.496168398828567	100.68067724686084	0.9226688450718441	76.07610307361564	0.19509553778985345	195.89160792563237	0.04774686363602709	401.8822288483293	35.02129661798621
3	106.28878693929532	2	279.3274147262414	1	148.20748158138935	20.68275751597712	0.6234966351850497	37.10488764422814	0.7734863396292093	193.0324935856741	0.1963578656061894	95.5119479482301	0.6735711001011401	157.8973043714612	0.40517075968520966	2123.0483962060607	50.75870632883608
2	68.62615642070449	2	136.4803017597848	1	94.5509859867636	300.752288119725	0.1717942773912583	84.63500721498428	0.4464144159336636	209.36459045587839	0.6719070026031911	227.76918805954173	0.44092608490281093	49.11490949646564	0.4429164683853385	833.0453836994476	14.683848109973026
3	172.70782650455172	2	269.7793282230816	0	66.0834150093597	349.5649187694278	0.35938352710355126	119.16338783644275	0.46655463061988545	38.988636177976325	0.11268660165164623	154.88595282485153	0.5826390199973575	225.50153298675974	0.3357418473389897	1440.1838420751885	17.038698385904283
1	191.43804318677545	2	333.44836090550984	1	421.78798139654657	406.79929179672445	0.05957004930980336	129.5043587872917	0.698696658671232	125.60820486922204	0.09803677969486768	180.96517302591133	0.013026934419140157	60.36529163960702	0.8471163749839781	532.7905144579888	35.12856033710694
3	24.68305345205094	0	345.57966011692736	0	44.521731183807304	84.25673858702801	0.48261540161631544	205.48463766903356	0.7182094826197711	161.99089921045424	0.6180103445011544	212.83390232320966	0.17969560152427788	105.13375202726472	0.6611635194123371	1124.7951678682032	58.399443012635174
3	65.14490181043794	1	250.2274661242748	0	342.1580028451944	325.41937520187116	0.0690450431571552	186.0637043155419	0.38034163965759993	97.72169791162975	0.2804705457807304	101.09778392006206	0.1596557186669153	136.4985032678514	0.7175182057016856	1560.4117473037145	34.808487543518005
2	219.09400159698225	1	159.48096008030635	1	432.1527485060027	202.2609092161742	0.9599034530950482	179.75899101953422	0.872359474497471	60.2049877847326	0.38242570155485134	35.989892176430146	0.9713860111045819	198.33473308370233	0.5705927854807616	1811.9628104687927	49.85879402500214
1	117.68602067504534	1	39.87707789401745	2	175.6177563966384	232.98600353042974	0.0033073224554737157	235.82668088526586	0.733447283384655	47.25426600109747	0.8139531631880412	235.95530057731128	0.7209506844935344	105.31904502516274	0.4961647554172499	1461.673049594347	44.81925039241014
2	50.110641030413476	2	189.67046640140376	2	59.253154586885785	239.31315605117823	0.043511970204597405	140.1454179493524	0.6768638596846464	235.1056211832737	0.8223304482636982	135.86051176264363	0.3548310867072846	88.60682970153417	0.6576734407591787	194.3557163292498	32.36340560865463
3	163.23364219018345	2	294.60000709148636	2	150.21994288365406	54.83175084846815	0.21333204696200847	112.34245891047775	0.39884891651857046	59.710330344082294	0.6845437831972833	199.90238104162972	0.2713701367077681	235.35420566132902	0.074360216614337	439.9560768629746	12.910406307553785
2	156.76458224664194	0	278.1860181383133	0	122.91932973924123	80.48362565921428	0.43505140707376155	202.15073579954907	0.20020387607883494	64.57754082201069	0.4017284982113669	116.28973328563617	0.975627607440032	195.24479302043238	0.0264147909401945	750.6308105926487	22.542428390284343
0	107.15715191106584	2	272.7131500797244	1	381.9904804483194	438.3356592801798	0.28380948263374306	51.250285940720346	0.4435539481547841	111.9100022778191	0.9721406707774046	48.11383386006644	0.49847551868904516	232.0174744658625	0.6090746945080838	2256.4006843051616	49.77457163230997
0	52.27771155283881	0	57.49846728777391	2	194.1492992558862	368.29821280739077	0.9387576859143864	107.0346477164594	0.973312341041559	155.96074977605986	0.24282876685582078	114.78378407966491	0.7953079271072702	225.2170471046045	0.3424351061537322	170.32475643108472	3.213409688570341
1	208.6288894364334	0	216.15184300176577	1	147.78840059602263	117.4889043578127	0.11977973337452008	234.53369504036755	0.9575863260027032	47.98583646832573	0.6094466416081333	76.03084496456853	0.2709998913793725	237.89422836845466	0.14255818809048693	588.517359475912	36.80858558572903
2	193.30071675788687	0	49.40149190832777	2	196.8833014630752	6.5728265710429135	0.10698979377135553	129.31808302904722	0.04713471579705131	99.77351254270529	0.18971544841670485	57.21880103345224	0.7141529417340691	177.0807953107467	0.10947422980542298	371.68712048307526	27.550984021188096
2	205.47188107049323	2	319.38763483791087	1	132.32303549347023	126.80303227604482	0.6013534772304296	236.4246789915281	0.06759946161426345	201.9294048530397	0.8249126396811488	236.49042357001795	0.819611458759557	216.47775904494608	0.07388410512273103	2779.5035738143724	53.98211138763537
3	88.99457525135001	2	59.84089146785253	0	328.7292772577554	239.08272229620158	0.44318449419953776	188.26198640816426	0.9055343482081333	166.0519186742135	0.23602757763391735	158.4464224812688	0.5599365933477547	189.4720085251821	0.8935828744563431	124.60373485733282	57.51369640068838
2	144.6219169795046	0	341.81429173755055	0	117.49909495424285	219.00505828123198	0.8963686436117617	208.70172362463055	0.9915586365522555	214.9518592739442	0.1941633713211922	140.52540533950878	0.7127281409157036	195.66078741691027	0.005728177795023326	1821.4634452524058	21.410100408853218
1	94.11102652276489	1	110.32077516614818	0	94.85799078542838	392.0799283884608	0.3586256834529613	216.63596020347381	0.5658107043584532	56.55497847548091	0.3526586032326312	145.41893687256456	0.41545856948935667	38.715328733690576	0.7120638500110479	2044.3279399357316	17.180304193240023
2	87.96454834091902	1	383.8899004075991	2	277.5203817955319	171.75985951721987	0.6562778163506248	126.73159640952659	0.6115352643703663	125.63514282648137	0.2363284147816911	64.02790389106937	0.04921243543586096	233.4963860088473	0.8720218407329349	2457.4275899618465	5.736093839012701
1	220.90809372550598	0	223.47083110263245	1	57.07328627680896	308.5283041383523	0.3881656360693526	82.32864236637128	0.9437368708499009	58.209857582249505	0.1326237178552665	44.87658559832836	0.5784158189863451	116.72351060595068	0.1970826024561122	214.8002019364589	23.46974428368376
2	237.29347074192927	1	62.7354944002019	0	367.47321480135156	422.6413324716349	0.5194777937693003	189.65347113044376	0.40628969583528085	152.41873755872217	0.9877963449767069	163.64424746077916	0.3277396893341634	49.16685788632129	0.0741851594413937	52.493350382759054	21.033558721099567
2	59.28650030203943	0	163.54357312782696	1	329.5545849113013	71.24001203662885	0.14101897351796588	195.50563890802255	0.1191024028714609	67.00127334383134	0.06814713745048528	210.3220020259389	0.2602079405446345	115.93904428322682	0.12406232211353707	1312.698628248721	50.092807149869884
3	187.79302423336114	0	148.4553306147776	0	273.94833902184064	307.2894448715661	0.2050284554334808	98.87917147035432	0.849449356895043	195.9219128883195	0.7624962244699199	127.9787630143563	0.9346971014864316	161.2026388348456	0.23286010690034853	1025.9952358678115	33.780698245902066
0	101.34245054839505	0	310.32284935179985	0	401.87265304964706	58.392676871432684	0.6908203872786388	34.09465207996203	0.4557269129877587	165.56350102163185	0.981324345403823	154.9305156853585	0.41183691846890746	184.70051848523985	0.29773482242605576	1583.9492810329123	39.108002652382766
0	104.61398386582401	1	115.17357287654029	1	118.31839445510708	415.68629582579416	0.03994369804412823	234.49891978979196	0.7564119992966117	145.48874585794442	0.07075591797503622	190.54005883364067	0.004019807330506886	61.6580348977907	0.43109941555374676	1723.3210378242793	26.52291942075763
0	170.00001448737288	0	176.35688442923413	0	396.4657331049523	276.2181688741322	0.8756168782725422	180.2493771239194	0.4585752993430836	228.0077339675476	0.27240518137505054	119.37453815470674	0.6222508427871888	70.07505808610395	0.2164516917582	859.9397781810429	12.66468220371878
1	171.07110724314234	0	151.39636485863275	1	53.760413654104156	66.34419774065243	0.8864439569679127	54.62879948312161	0.7933342080179678	145.1844304570867	0.23228659063257684	154.16963397846936	0.8545379320042334	201.15269434118056	0.6691021486204999	1824.1946514494362	15.094588606669188
1	151.02798094988947	1	238.5065328132089	0	108.07062874860878	119.59139735039004	0.9390614389382975	71.78859725216873	0.49381546765680506	70.72093900364993	0.6083334646665925	77.75103210769848	0.21752294758765245	56.004830800830845	0.43541695750513787	2395.0382243041654	10.928290313239817
3	40.84167680070349	0	81.86165515502645	1	342.6742202296732	341.45421828884423	0.8207261011448987	183.6803957311455	0.7869811579118416	53.91819729310532	0.609581984468948	33.74943327619412	0.004481946471909359	158.17722688566346	0.7584126720829816	985.5563790834194	36.242197292514476
0	22.253024703144078	2	157.8270169327136	0	58.202334491067546	356.55546893195833	0.7365690589992613	108.78175001195883	0.5852610510388893	149.30432251899876	0.6762710725869177	159.94731188916998	0.43716322661241136	194.71232568684516	0.9438243845766728	2120.1031927667964	37.682317078275474
2	55.595071441666555	0	260.197803778197	0	246.96348906610967	326.4701387587223	0.40143486863637745	212.49340766411484	0.19116495917505694	121.00793802234425	0.49757992679780005	103.38490398287104	0.09904996626723295	41.88507926312746	0.9925634726430814	2392.5262923813716	11.139670576315288
2	27.30056845269916	1	326.9135010265899	2	383.63730990328406	237.7199528007364	0.8328570995933678	150.29727103326962	0.06859596259457523	190.52119090890002	0.7340822513130095	88.96268060431736	0.8797948832220124	113.72659628467481	0.6711389086290012	808.7891738024387	5.46067494342263
0	102.29745906733321	2	157.28620056081098	2	221.74914589979284	351.85055720298453	0.4204003466994709	206.63680565277105	0.7709155747046469	133.3823677693448	0.5137381850012832	146.91608114171981	0.4049870684074638	113.84005054448336	0.8867024488686249	2568.4339443347217	23.467471541661997
0	31.52358591250603	0	418.71610800366454	0	396.84028828420327	129.2509938277044	0.09506899986974893	223.00028472122068	0.9942620125592369	140.65905702383228	0.9674880956364055	70.26225085717431	0.40335789173884884	232.79307227222682	0.8380634677600434	2705.6469893470667	25.529995170501433
0	172.1274864804957	0	455.2501215311873	1	247.04934937959862	146.19737865288334	0.9626543512455105	162.8305820512075	0.6175892792193991	226.46413847559666	0.3841841677527622	148.68059228182938	0.8306697317138987	238.39397042734612	0.4980642375175529	1956.9337855441574	15.087034394765112
0	226.9546993508455	2	118.81408517433289	0	213.5956712418775	227.1945329255895	0.0160042038240108	37.81163196863223	0.9381599120688257	102.61264831916318	0.680354027985826	56.487756961565196	0.4211075353949375	103.43106030035041	0.1437691148133715	2142.6198810273913	30.646516475439338
2	15.313072172449509	0	359.6957755396926	2	140.09045938919007	57.32458088271825	0.8271270935015551	37.90700431699729	0.7168080940670366	196.40516114731844	0.5494567759562833	233.76185525966463	0.9453098643133239	102.37685859081881	0.5625783015073368	464.3167944376233	4.148726479449721
3	222.3786208519769	2	337.60171321827744	2	233.9554195187784	233.28595030980784	0.20584849919470405	92.95548341100402	0.10600610959222778	57.27042982128364	0.06723185246346652	60.98142317192412	0.23529515566488468	214.82618621389386	0.02993998935813169	805.0345838675631	55.61566797350206
0	128.62256616149352	2	432.1022229873445	0	436.37044854632103	54.2043647239248	0.4009252186547032	125.03077599123158	0.20674185398687328	121.51528675821575	0.4569929414934464	70.34820043335279	0.002650039848393626	54.28643817960048	0.9129448130431466	329.6852636385323	52.70469265352751
1	145.9693833342765	1	443.46030833864495	1	300.6106065183932	296.416384636471	0.3117610957301902	81.87008875446078	0.06304873705480929	230.45389696943252	0.5349630661301816	66.98772308985352	0.9474943179569812	129.64094591961725	0.4148014913296608	1395.1827956782404	38.381062672904676
1	24.83658938710545	1	213.3217259841572	1	315.3605052836267	350.2501788081794	0.7616524101420474	79.92512167855519	0.6086014072579032	172.82623982516975	0.40264104022367075	60.76753971320865	0.529434886740442	214.6885811555591	0.15558904683509966	2326.4771586375227	42.673234274929506
3	8.794193111815483	1	206.39252294292783	0	296.5942052054904	415.2400849535694	0.5081822354435308	107.17824070939257	0.9146325442747657	214.1230141499797	0.30769924509779933	121.38223859374207	0.0676797665575043	109.72769688086748	0.40438785391215293	2689.571444105346	26.104192519972514
0	134.2754277548577	0	369.3589687514626	0	431.4218818178649	450.6798623287644	0.5737971084209987	173.95464963305773	0.4165737243443881	96.26418006664002	0.5344895589114195	148.50042148909475	0.731180982518176	81.89153006232863	0.5707731339267005	943.1652788156551	55.13221260404638
2	76.00318860332648	0	315.46309281200206	0	237.7381157315355	423.0424939223339	0.5864503397238409	75.6310789063025	0.32430356039969277	72.92856782591076	0.24424059068800397	161.462670011028	0.08507392434332084	218.00428277691825	0.7160116317951605	825.6275364314913	26.757710016166033
3	63.66971413742156	0	279.2657488123006	1	132.56612838866207	262.6896491165144	0.5490140324389196	184.73867928338953	0.38398442565482926	147.29203109659625	0.8501941455424427	95.38075423775709	0.5573419323765215	122.21191157217423	0.30997177979501234	2137.75557587386	21.79609631488037
1	25.909990440160847	1	60.725932434299565	2	254.15990061619675	266.32397999529206	0.07318043582437439	233.4093408983095	0.10209080114795621	77.61155739526544	0.20591547028793633	110.44462299973686	0.6168424248358293	134.55617761339388	0.565902150025307	2057.391732098919	59.84945235648634
0	226.198311438163	1	306.2405787036232	0	355.2994133970158	261.3112203229425	0.47211363573408716	58.921388651487526	0.9581271801448761	109.94867995247475	0.37431749582549934	120.66638481828254	0.12091551692049773	44.66378823532352	0.42889423636552426	2549.282787220546	52.16145530358217
2	101.18934354737046	1	168.77803495799475	2	284.00780860634984	241.63221655156093	0.7027916492398723	196.69586631680534	0.4988494794109082	209.13401303672111	0.43471020371470404	144.00771089208192	0.6840623487181899	201.63711023026843	0.1683504647564148	2384.927747836366	11.936169392887608
3	41.456605157213225	0	288.702857555034	2	318.1100563019735	378.30287802491335	0.13100004430820733	183.68366523748443	0.3205417853507272	118.11268666511268	0.5969433022880671	65.24519475041765	0.09080224149860461	58.29966285612822	0.8584006756242156	543.305352560682	10.665237786418194
3	207.9294641924551	1	385.12715598984875	1	397.50665534303073	76.0628044981218	0.5241375256353756	169.29077267133212	0.7399196331949651	223.9692241473907	0.9716316815044203	140.97496225443183	0.9003611012133246	96.3758036341602	0.4495774164891291	210.65334617663672	2.42095978171585
2	83.6795425242073	1	458.6346500584572	0	277.53432779761135	417.3643859321551	0.7880685011248396	127.15084994909343	0.08657590361843415	230.40651095084587	0.5372227999227924	121.66203307879671	0.6648253093239546	171.06744415917626	0.463951079829497	2267.973796162621	47.74011912738414
2	22.07735324722652	0	277.3683444163587	1	459.8014339176416	104.66628437285246	0.4225543395179052	139.60278188295933	0.018138087230699318	81.36818635819404	0.614784223278662	105.26196398326286	0.4328206283412285	221.84856752678243	0.8899924753286481	1465.7968913404413	44.550508110559285
1	81.30565069871528	1	303.1186781464125	1	340.9676252261901	343.5240569829801	0.893678741245275	106.84701174436711	0.218914722347335	133.70986546172531	0.1797798800966519	50.42644140718793	0.8948642888709113	69.71569904797698	0.12275318345180963	2716.4132796711547	30.7137994697189
0	183.65236269817467	2	284.24485665507916	0	53.80487575349849	56.10544354674971	0.9963728332871614	193.37217600906123	0.7247874239654339	169.55542577069	0.6815046954484386	54.3352736538054	0.8960889326637294	92.53454306575308	0.15926651513820345	572.0061130972495	34.50364224123698
0	188.99487393758673	2	307.08350938944915	2	148.31450701795893	301.90428413233985	0.5159597581813543	91.96984883422718	0.9533818637164291	225.586977875718	0.595969190619533	235.12915461817897	0.9781127053927754	59.93399795173127	0.7472148890157929	286.996937464673	13.756150107383947
1	47.11575930792667	0	154.1376399431069	2	261.4426828830005	279.94445560231196	0.21652112444893545	185.79690024857987	0.30584990790257405	109.3250442798332	0.9846101957544728	173.63302085875642	0.2314072958136466	145.36737294308892	0.38742177645923914	1863.5243400391828	37.672817214689225
3	219.84012650370212	1	306.456372041603	2	427.05781616129826	444.5819438355111	0.4921598357532113	60.0883755006232	0.43293240434240776	71.89079060633796	0.762999230366703	211.0413512181769	0.5579762159409083	223.77913334439768	0.42987623052003643	2687.1417508643217	54.82313187897721
1	159.87712922605593	2	227.7280409168003	1	361.57384677464535	461.69448597634374	0.17847868523145982	85.10400668514282	0.34726136611314584	117.66522572046418	0.9800454814003795	230.77370602961506	0.9822647872362845	212.1405067283995	0.4439640009411844	1794.9688318535266	9.862585964341342
3	42.83548565639907	1	282.52514966570845	2	174.8810650332895	410.1770011426973	0.00033353650524547973	153.7636405051208	0.2588223887632888	145.3303875902925	0.4070789980082241	100.32163933587535	0.3624919304001287	131.72347978204394	0.4751668222439559	997.4548695409724	32.99013168885453
2	72.82509783097531	2	375.99870026627264	2	174.86365120774207	267.58967542381055	0.829036789421886	213.45756309873656	0.5153351260764475	36.75968397552586	0.8742006986231596	224.14574297990106	0.3885942188426482	103.1040164893324	0.876858716403595	1992.2823118725273	28.154085200663793
2	196.4452266870431	0	67.12118271137652	1	99.91246938414733	259.38838148957956	0.7828036962949648	87.44780360689072	0.40682695269496405	72.1229492759173	0.32978087505271214	176.73188997296234	0.8021686517338303	102.5777850342347	0.5250725036867167	876.0183068356887	24.7823898994799
3	208.05212647845474	1	391.64685975230134	1	217.25757408509165	267.20799292062003	0.9833443574421915	91.41794417058043	0.8676850356672238	60.52118748334617	0.715776168754881	225.9655814690948	0.07881241141712436	59.148250337045354	0.9037829471439693	203.75117427076833	59.61307245479353
2	15.328127773170253	0	45.92368915538441	1	198.8459789456098	58.51577744905596	0.5255761764359689	45.9384580174146	0.20350206401475923	216.964672324512	0.043109153174445525	229.98799586259784	0.7861248177324172	173.92921261159714	0.16961346650269205	582.9978607087464	52.3505086111552
3	229.87408904288495	1	218.21147888407418	1	353.9035601625499	472.2015539738552	0.0921134041756525	125.40293166584792	0.4638967513010922	224.70613132618078	0.7760619470276663	171.51459737910912	0.6179349276472729	117.60920585012168	0.21497808836723653	2117.7735969467876	7.9930291613315685
0	95.29095066797392	2	409.5301616308966	2	225.1039321761251	251.80986781093145	0.3701695778995939	202.6443213770073	0.14846667652186674	224.63601860382954	0.7719670970911784	122.68291219242752	0.2659262215354725	147.09209337222725	0.9437855998726846	1283.7776143084582	29.064017357166335
0	73.15767520598126	1	289.8917083907399	2	287.67736607168166	77.99220918470587	0.21518596210333174	135.05796060283788	0.13204943420616888	94.5164204601494	0.9977040949103129	50.49130259448427	0.8789949270062557	224.37486934333614	0.5402414305599891	938.8197203998145	41.14961881090213
0	28.953034393413013	0	325.18559851697086	2	173.26335603681923	122.52199976719342	0.2708175420128417	234.21793548050232	0.8757924077649855	156.67271836444698	0.009795612975576073	191.31131008306255	0.5456865215042809	128.44275940116802	0.7088001886566125	1871.0100646611895	3.1419000449748435
2	202.86089607239205	0	184.10261235444202	0	316.9043117047599	220.125078434945	0.08263566685100787	105.22584287589079	0.6640453697807486	67.86585761995894	0.62910860464135	214.37358791621978	0.4499467657642786	59.491251648638	0.017759123458449655	2186.0886807344546	5.609791305090521
2	221.37922741287946	1	46.915927870721504	2	310.8898788411841	22.89237377591844	0.703268332991167	61.964997807253205	0.388595224609361	191.39259756714017	0.2238712377713239	185.06520537517738	0.12589367815205355	68.12155306662913	0.004126059649340208	413.6255255955781	43.21824854590931
3	206.4059315433841	2	381.7225587932845	0	170.30850648496738	145.50632354072795	0.8208317936356249	185.23829530821487	0.28129728877963034	127.54354924214076	0.48243640418173794	87.6431283969768	0.1390689761699475	227.5097666949512	0.20440328072828506	2342.342976705042	17.240706600035804
0	133.95861499292116	1	356.5052468085095	1	79.23651454317233	130.8401174368006	0.2023608664259371	233.86857323043355	0.5131583401978339	186.4159584703495	0.6608787271208466	118.8762862807082	0.7166900716079612	157.70368766514082	0.5041924947405316	2430.583440476614	33.29508467049026
0	62.76862659331011	2	239.8403980165721	2	31.99342450741244	250.04110458724594	0.8629031062985426	79.82643279398187	0.8173734630330014	173.41012615140676	0.4438058477914867	128.58481160150336	0.6321437336835443	198.64886606933365	0.28205168256957647	1821.570017591118	54.73685232677472
2	205.85335599166245	2	414.6777408008689	2	215.06049717915838	383.88113943450475	0.2797299166796402	147.05610552733094	0.228456494891774	89.39912702139144	0.8405912771822673	208.1774976107314	0.17969267050887316	148.47448313264124	0.07745026256721177	1380.7922830920286	6.566439134911697
1	65.18729147229146	2	143.6376192061373	1	262.4060572608653	93.391668547415	0.33296747749405264	116.76092888093999	0.6061564956186247	59.01892549747637	0.13595874639403216	170.51756850831336	0.28359821394798246	103.30780184552341	0.9428540786653139	186.85838535144708	2.012373742895297
0	175.24851984924962	2	179.27852274187893	2	339.2597154389084	359.5224624202046	0.9194602269321747	162.8103859292595	0.26609536971395764	187.10078915874757	0.8257337700369674	112.19475953689428	0.8104968914592071	92.9456067640913	0.6374755863062417	158.4533692308559	17.80304793314573
2	232.94069912666652	2	140.63303939003634	0	45.48993052054687	86.25666099051655	0.13860850798911406	107.66880765431226	0.7551433037252896	128.5263827326139	0.28495653711627233	84.24408953232381	0.09335622826169998	216.2315649974476	0.07890933160248115	554.7112932166403	28.678620931854073
1	15.21961927405957	0	308.9758841498222	1	469.78812952276826	178.08931336627157	0.965026118356264	238.8327421631635	0.858908722746957	66.57399391838351	0.11181191838723259	55.493729846092236	0.14005871961727567	79.74346495693074	0.1338703893282398	2830.476604888128	14.238122031296099
1	117.47459289363535	0	440.3991112994272	0	243.22312316348345	180.50779798724187	0.4931445480493891	195.05480343471953	0.42224778009417896	70.78506222962864	0.04501197675033641	55.41726138727914	0.46588492569877193	91.12736410772924	0.8746976039931147	75.36606600440983	41.42171985561254
1	110.69291075522533	2	290.2763498034456	0	451.00092715297234	79.05049601462073	0.19513177983862773	171.2280241235803	0.6041280671038322	179.78897476840416	0.8833641928953242	149.71059402779883	0.8104141876785562	77.12422014221163	0.2845826142632746	213.17570243054155	40.427381256788266
3	97.92310715258134	1	252.53332733695711	2	347.1209181008645	378.60880068411717	0.1860533841269273	193.07572028859548	0.23383434728979902	172.17918512183618	0.1240176407150485	48.178004300818955	0.6989579144114282	118.80214892976126	0.7959774514335218	2129.290804365823	48.84759342204399
2	227.42527150676412	0	336.6748765751469	1	57.01504225018158	248.3619796768136	0.11467872560415027	64.11791319982001	0.6924188377782076	110.21532296097175	0.8828384067758472	51.15172059710211	0.8920491121979945	208.2558386944856	0.6189615787293532	1335.404807965392	40.2117845156393
3	12.347678265193125	0	309.76384747777956	1	281.26951604449437	363.9072278974465	0.29096791977677694	54.66857571786343	0.08477793444611847	212.1136670962901	0.03737960130655771	136.77303663517415	0.5738525797010522	115.14634443057504	0.7055490468061638	1947.495753783064	40.42713617894339
1	19.291006636210632	0	31.00125028143469	2	312.84818105497163	2.6044019237456517	0.030266231446967606	137.2877243303784	0.30732264559938516	36.32974071586015	0.6020784040089979	114.32999848859298	0.024077127688538202	166.30477870969196	0.5443035254886962	242.72622231273198	55.07063328266759
0	67.62903130732751	2	60.35560677943722	0	220.35748697489757	95.50348995993689	0.2667937426305932	232.31234772076232	0.033726189104509974	108.63232448304302	0.03184791046392943	160.19454767005928	0.6423792924607381	146.30979380496188	0.3322953889606276	72.7587998902207	49.811011092035436
1	151.66662192386772	1	55.386041293077554	2	418.08502612741836	86.69183628645825	0.764578448929461	225.32070589936393	0.6780525315277923	184.046660856836	0.5443583577513466	76.39186017344969	0.6815916013108669	239.323118612369	0.5186206585363751	1281.419410567717	9.60353762745058
2	33.040740403649	0	414.67768419511026	2	340.0361663470039	401.88554654870427	0.7103871405261132	223.7982778484892	0.3476449786991419	225.91554074744982	0.6192664656169318	217.309022952136	0.780171975560281	158.4235444708691	0.8395789180269533	2785.668547412031	41.45536742214809
0	92.49097405381332	1	449.91001176580716	0	153.32119389945834	383.651502133148	0.6214738594711037	167.76516763797684	0.05656840709737343	87.8652743635984	0.29195606647816985	95.18096775920151	0.7721716215403854	136.80781108903264	0.6017830083028716	321.34891031830074	55.3677256123562
2	189.29298160335824	1	443.8070025046379	2	135.58272173367385	249.7682944926399	0.9083499386453036	213.7496395326246	0.2582538337674056	232.2615020402605	0.01981136703560238	89.82933401456765	0.8219461269542624	204.1774240570702	0.40334331452891625	974.8769608670234	3.096896487426326
0	31.954598956659908	1	214.10149803895888	2	267.8377956491221	335.33113419415116	0.8748083794441249	100.03029052641133	0.6974589262180437	229.3421113514795	0.056037330517276884	103.88750942244916	0.46101599370441326	107.31309878703314	0.9571558112351243	1772.2680305394351	4.746973162628418
2	155.89508773690875	1	261.83855370739354	0	119.13339033248668	18.661537486016417	0.9975517091479189	212.49986626934557	0.7040227845737185	62.57785568543308	0.14234339854747247	220.52064953111073	0.0007801531521016702	122.67108646853399	0.9082549051640713	1317.1527208656357	44.07353506477059
3	211.99333084939747	1	72.18158102567952	0	465.60489748301114	122.82939425857386	0.46340682286255785	65.01174858686781	0.30815907598297254	222.57714468183934	0.8280884784444615	154.19129123930674	0.4567307974005178	92.44661099280117	0.8067246220258575	2153.7741960952103	59.30396250842159
0	144.1110232198609	2	316.5220541303941	1	404.53949869046255	165.3033980266658	0.7483572847318876	70.60819563304142	0.10007089990882301	137.21733431551172	0.5411252978812653	50.08084305843428	0.8617577925352032	34.60331964807198	0.861564161448894	2788.5811700306194	47.6204338364718
1	45.64099853784717	1	333.8525336162687	1	464.91826634945437	467.59648430825473	0.9038460010246443	150.76843412568104	0.27852366716720434	204.7611527471006	0.6622444020267033	97.22031869024873	0.5481457453747383	164.42120665872372	0.9283612103624861	2552.355875437731	40.74203169543697
1	136.12291511864458	0	208.5247421806626	1	276.6421814366613	468.4459319371105	0.8997587856545812	220.38139908362996	0.4503738129159849	217.22971908759766	0.6995783140250066	125.92941628427181	0.016050665655520602	232.02046453314642	0.8432087620484222	168.58120750742364	23.86130322314613
2	18.77712159439412	0	123.98627735723494	1	442.69029635997856	311.50774232115725	0.7299454932077358	99.28225057641845	0.1944600589305805	153.23986683643022	0.3187087031876449	97.23581251831769	0.7694563301416277	140.1214144192977	0.8176270968434696	1981.324719717156	39.80578925420734
2	83.52743438030163	1	197.88088403273252	0	456.4461728067494	377.6068213472211	0.8677399965781857	72.02282071384462	0.23718338049518461	140.27758660923405	0.6284027757922319	189.74687598553567	0.9001787348404122	199.88983047246205	0.3278951095040702	1272.4828281242687	43.78271088844956
3	8.065518983460116	0	139.12112278231484	2	69.7206109538848	151.45673919228247	0.1481587367898054	77.44221086565523	0.8036406591681147	147.96852844908457	0.6802798970637355	70.71088196691406	0.9698532663703822	232.40422062712707	0.35514691301116885	1752.3218280066983	43.09974045367321
3	226.01902526854062	1	168.7269411823517	0	409.37050356408037	36.316135299789906	0.8581649857618086	93.22478774492814	0.6071056783452901	82.18740265221378	0.7079954007344462	89.15090313350657	0.7528307425597336	147.48129605249656	0.659636499819681	1937.1064051264466	25.127739394723903
2	112.33906291878385	1	200.84818912542093	2	188.18629553812605	345.8939711964764	0.5233826237528044	170.88429917893743	0.634355795182682	43.24595297679073	0.8449757576455258	87.69218216552797	0.6516786341390086	117.92950836906384	0.008592170985693981	384.3406248449424	25.03961147018833
1	82.62729024813592	0	303.7910441520843	0	381.1225047825782	174.71146652557397	0.6431265181053308	34.439804437824165	0.5693928353135761	177.97601904716072	0.5693294465762956	52.249516627225034	0.22400236253326278	55.66717975902927	0.20535012614368042	1465.9669533390118	41.594270394444024
0	153.21173400539445	0	404.970804896019	0	388.4835147235951	32.348411183001446	0.4440128743736279	141.33655207295232	0.6602595188145697	204.81312716019724	0.008153050672920381	49.20351948561351	0.14493588794718504	199.90298347158634	0.49312321123381353	2321.2875290628594	2.098045449340973
2	115.5243399722899	1	244.21494332959722	2	463.6595475643173	22.301803975246433	0.1517289310571699	150.74288244312896	0.5172785142265841	179.47498246708477	0.7820421039503362	145.14354940981997	0.8646411408899073	46.56581641880298	0.7778288487568865	335.37289187003745	39.742246296149105
0	81.0494430655879	2	447.72539059920933	2	418.11721198554716	270.4144917751562	0.7120389906548357	67.21948839389154	0.6365270993239406	159.2551208399329	0.3569905251652824	73.67069281848816	0.8640425230064107	148.68905243483957	0.050635113877183335	955.9927209216089	44.66181979668978
2	143.8013701772115	2	251.16898378052997	1	373.3770952563443	95.58688149402315	0.06118521889257422	101.56434699497275	0.0635313678104148	40.031756842427185	0.07003162483352421	52.52331549344834	0.24610788480671497	167.81436668624073	0.3187521740453281	1095.9663249313498	33.5993488259274
3	158.4282444197441	2	356.2217635374112	0	248.6067618787754	321.7139910304279	0.9986937872616135	90.06189974303531	0.3976655672318715	213.77651883022492	0.4270294242778082	227.51453682263053	0.7631444596239532	201.22475661639945	0.560081948948218	1719.2976063414148	1.4926034296481383
2	61.596494507564834	1	65.78811462228346	0	110.84587395843768	352.5343382382758	0.4598630946941087	102.12826506766623	0.05807744041652285	43.821901059531754	0.5578849840440114	109.2159822809767	0.8268794206970147	90.77554177726176	0.922438545347658	602.7461313504592	21.802561617442862
0	147.84886668135255	2	266.35680620642324	0	109.54003115433466	198.35848781377288	0.4480945439349162	66.39171203686865	0.4714593323631655	70.0980827922628	0.38086725866343407	77.47466255135487	0.6225574232751337	73.44520847636075	0.8545907155592456	1077.3824295846746	57.81372094982457
1	130.79207418134655	2	49.755414213953514	1	52.80375015575332	415.36563126874063	0.196576249165205	125.9776276427178	0.35842622020896797	90.04230955279114	0.827050489706915	95.4795916003751	0.954097309172521	45.365921541944985	0.2751836767952429	2785.457512062525	58.72654362228025
0	164.34680901897246	0	114.33155092448195	2	345.62306157059123	397.3524403205789	0.7192895544620943	145.70466451163017	0.22338083887173998	232.66764849517332	0.1628252015840228	213.5081415525785	0.09447328995616788	111.94167459602585	0.47585427250114654	1670.1186331477938	35.82924670807692
1	187.0783950510496	1	410.4781873189039	1	454.714934422021	253.2598625198459	0.6334772741083683	150.18506968284007	0.12110543201785506	39.58736030741458	0.9707744715909553	209.74956126245996	0.9875953468349462	129.5152444922588	0.1232832640001843	377.1165491949	4.8918650119373925
3	150.0672591453557	2	160.28304943374968	0	170.54465789181296	198.5822019319538	0.6560296887453386	35.617329214838286	0.8612285339110956	33.2388669428372	0.7281551429784177	120.47511070036447	0.9332406202870064	212.96246610410464	0.12803374450862914	2844.2494864371442	29.272843330371035
2	196.83103648455378	2	137.2389424777298	1	437.0097099328584	200.82181787273524	0.039564232393751286	154.8222166787064	0.8147064985167888	87.91579065693162	0.11966992649311203	135.36504677449352	0.2422983156724462	191.01161122034364	0.8026918729873017	1560.114002120305	2.536062013493421
1	23.796499466148195	0	132.29209124662134	2	188.88957662452702	413.8835972610191	0.27843357699383464	103.78562216151008	0.5584843917479989	152.59049455424258	0.7881443875782719	115.636375170077	0.25362730603355266	106.08523391725682	0.22745689527809376	1407.6076196345998	48.068309413056504
1	211.53973129220716	0	335.43475313041375	0	369.72481240921326	79.67904376467118	0.7112727017310748	72.60599522009664	0.9572135872359784	76.02688164318334	0.186747200423229	130.85426013756702	0.7068125216061212	125.26219691697861	0.5271140281106754	1639.273037492372	9.589751114356888
3	64.96123696748963	2	444.3659032224475	0	268.6075207948965	351.4652861771909	0.0939383982168881	44.10211359009155	0.15097743174396017	43.52796558062742	0.7306848904555623	107.53265215409603	0.4160038925167523	45.095202878685434	0.9719546937767849	120.67781658166382	5.539393952496308
3	62.39935712887359	0	357.6776725835885	2	200.35306234561477	140.12888585302275	0.3488431376421125	53.83605396347957	0.07993668645167507	162.67450565565105	0.26073280983702984	56.89570423022279	0.8969870774724552	103.48453459786472	0.808427238338619	2164.844849082051	41.088952097021284
0	101.77214831832558	2	266.90863802382944	2	408.0969160385453	377.93990630667173	0.3159905820883303	156.24343318467407	0.0670901432864246	37.65728684708568	0.5875244231170567	222.81650051913266	0.8897706353168678	198.3325893237573	0.17346701333228587	1932.2788949457527	26.43632202137693
0	202.96710238135637	0	254.6269644271307	2	376.10688177006375	321.29777023892075	0.16209321885508565	129.49441228928475	0.6286320731078896	89.79138922622069	0.8896392685418483	64.49751585121797	0.5072915067079443	224.60945314300469	0.38201867705271875	742.0415871500983	48.679266381517486
0	115.73518778854535	2	276.37460036860693	2	100.12479952931972	109.98820642980579	0.3190308755396668	77.60262064617287	0.005341647215485801	36.88911851947934	0.4122746358583168	144.70586114922907	0.7619649020742828	93.56907964729604	0.09403456581372793	2166.3770750019453	23.334148504307446
3	23.75335735727165	2	117.92079024838412	2	222.99006166562688	384.77365814894847	0.8434132845778518	33.34013699104983	0.029166212982356776	120.53955685090442	0.7044951771500353	203.02302788291732	0.9106315817664882	232.28021123949128	0.5623855115082704	1698.4072003270128	34.99347688483166
3	122.81731689809155	2	392.64664734071647	2	405.9444561630983	153.256602433789	0.9865912919443796	85.29493517915698	0.20377058901069922	59.38403631957176	0.14650885328417984	161.09843460689996	0.3050336468151783	180.67982870219964	0.5071958875033495	742.5452970449444	39.194495534819936
1	163.43071010150433	0	42.6519418322371	2	148.76442051382648	139.324373081056	0.9122591219689483	57.13907126311362	0.02975275614684425	158.51283758486363	0.6082589233203942	209.56560551630605	0.9880840589855524	32.37218129992826	0.6517307877789251	130.7152508006655	28.13215809446895
2	226.66570779683815	0	87.00002879887626	0	144.59212989276676	473.1349113492418	0.3243116179280966	50.16715085147825	0.7654245897932803	87.17831912532021	0.9340362156033654	82.07134178350245	0.9486668444152293	130.25404050004303	0.4987911186826399	1000.0882088656239	4.055561141406708
0	95.89678333338101	1	158.6217125962059	1	406.97393440089445	409.51973042167464	0.15615625327544536	110.56507894099822	0.14713274787602515	202.55091936858537	0.9101548613152631	171.0599290583696	0.01439332969463658	187.0276133277902	0.8246372318966088	2727.166481670593	12.474772241690227
1	117.75017255863445	2	187.23328097708293	0	445.05722574601435	20.711090065601994	0.867132767565219	229.5775510687581	0.3375867087789204	77.43066549223205	0.14451441099375018	201.2382339625684	0.14172533371220186	60.69130510189539	0.308037085277435	1386.1372314867579	11.844735582934252
0	146.40146630084755	2	218.28337663479266	2	160.4794127462409	13.763548097300689	0.10914066725980887	152.06468479577654	0.7927193299019608	112.90526754841727	0.3973877467721565	36.23150829193743	0.4960268709159781	114.54505061015382	0.5825629405226601	372.6189481706329	8.892979524410457
2	198.0175690086815	1	223.4399847017613	1	90.76286661763554	215.59894363829093	0.14120366055086242	133.8760786716828	0.1493806354254269	112.91317253565413	0.9215550844160291	53.22476197930452	0.13368082885295285	42.29666474543221	0.8025910375340573	820.046237585528	12.123300081780075
2	239.91839436374656	1	404.1343328303998	0	391.2727446937929	263.79152295851026	0.910441443567138	76.04637053657399	0.9647796141381265	140.84087349717237	0.4869269115146765	135.29360880602934	0.7831077222496619	119.95337611037428	0.30261810732057637	1610.9823595066107	8.287241834322527
3	231.49731933832223	0	273.6477253675456	2	275.8226984694275	277.65100734000964	0.42333467896007326	155.44184397169417	0.7761458533509827	218.4741239440568	0.3137859787776398	135.05417777512528	0.33248304205980883	98.83281278538341	0.10999771678947623	2463.781783396022	37.22330393679033
2	172.63330548972712	1	243.0572439837711	1	197.03503144597389	270.20386254901433	0.3845467762642568	228.9014558521377	0.6317698577409065	205.2307542428895	0.9039608620488913	39.50935335100693	0.7937045822953346	223.86810532530308	0.05715031926086156	952.8525031462542	43.77631769288336
2	105.67513798379022	2	213.95815355424017	1	133.71865137891336	174.0105261687751	0.8101013337675624	119.85335532855423	0.6897120208901474	122.57633191323046	0.3877500465894872	193.07800544373416	0.0008984017605295769	195.46738786483203	0.7174185236398588	713.3774460900481	19.549918947517607
3	138.05706504348046	1	376.4113266518436	2	405.4366981343652	341.2261248615756	0.27909578231915044	143.0923849801205	0.03391160848202246	37.00432604192979	0.7926420454182114	68.04901697802723	0.6028418343376991	213.7081842010293	0.049287325646463986	290.5882602114098	19.72028453353708
2	150.63847668484317	2	234.33672090373642	1	156.19065745131718	197.45130278432822	0.9776543817907426	192.6967031430428	0.41588033601088203	95.36280166462578	0.6654833474045354	55.529986148544026	0.14174013025260646	207.7270181809882	0.3002793233564862	747.4423561609333	19.770155059356927
2	198.27091932832107	1	119.31589414563167	0	169.99262719565033	415.49080602777605	0.049157745107376805	72.61889109708184	0.9078433777995669	167.66333013178024	0.1791430169655024	37.00126927475003	0.7976529866075925	47.56856780205347	0.9257385441196492	840.7241893916782	57.739102696606174
2	123.42201664248245	0	315.65485819069727	1	144.14245360271096	367.92317305942964	0.5027747784972628	173.42689775679904	0.8538934941749678	93.60698975419625	0.4571601180217867	83.53409352198946	0.8108692923726293	108.7847286852556	0.6713983650737237	399.51187312053423	28.77455511202527
1	232.40106286197565	0	394.05923807988836	1	216.28139981915706	1.179399154393721	0.6988699053823608	157.48167125948402	0.4114482263047754	173.97780821173262	0.5223231574011593	79.3088107595175	0.9346733741236876	50.9052296267838	0.7175699479661763	205.33179663190197	56.196330136841475
1	160.2406253148546	1	394.68369069125197	0	86.91050409553749	232.61955064917177	0.09469046122521285	47.313662673115616	0.861295442026623	227.05274613801953	0.16618764419704612	40.43515047068659	0.07118586485261369	172.46488784419543	0.7497079715914632	1936.8111167285645	31.291003755108495
0	175.2785267703603	2	37.56958724151889	0	369.1209254459978	267.20452034237667	0.0023035212167791252	125.26243427998808	0.9839356133123079	235.64919733578571	0.259175689300031	119.18423424810926	0.41706076442836415	74.62455140835146	0.14270358921188508	2601.724251069124	28.84143401199165
0	189.28197842942694	2	184.64945202385005	2	138.0834453329782	326.19135634469785	0.03372699851231298	173.01206596298545	0.9894692335738301	75.32299052362265	0.6421376782272484	183.68824825938376	0.18468456352916307	133.65102675241178	0.5185089261270052	431.39811236613986	57.3538936144913
3	137.03429065907395	2	292.5429769897909	1	390.99159091670003	390.5070982187271	0.20219229116700033	107.70251105963736	0.20385177927834053	55.552022309408294	0.7960724334245988	172.00352219165396	0.2259735695538776	110.94867435233151	0.873576118485387	2811.6405869368878	43.747165268846864
1	149.44347838613407	0	188.90499215774605	0	290.35839667198866	46.306046161946774	0.699766793702114	118.6567512917911	0.3479576698790465	199.07103559638298	0.1597939102579481	121.54541302103578	0.8802811245645832	228.46628188107118	0.9929345184718431	1459.4310372381547	2.77164619692986
3	173.63576727842383	1	185.07667133783517	2	153.1697242188274	282.1403531343294	0.9609707826637525	111.33245321844252	0.39432340394203	124.9488277972058	0.6670821405140324	238.56592573270228	0.35884657150294696	185.92152884995866	0.141867579316297	1330.0511366496917	34.64046118083003
0	53.56898558235676	0	202.43269876984434	0	381.35165811232326	4.599810274214597	0.2644831351340322	171.0006698671402	0.5015439957846031	82.36841185862626	0.952346481150793	179.23514507016057	0.5618090176806337	155.22161779244993	0.8627203685712471	2683.0963786135553	30.821650842189786
2	231.74225170812932	2	58.81174796664237	2	318.3074328362899	24.79985057491632	0.2346649508279297	100.62211411025844	0.3176093921063726	76.96530632645411	0.3774282223723051	172.3107436163311	0.827194459838316	206.62796585378516	0.17650553195482022	3.863659914706048	27.77923479447897
2	111.68396828038544	1	219.30925783820422	0	66.16065661943355	239.81572907052484	0.1843227440052141	213.9308543248967	0.5078770528442771	236.72338120141447	0.4366281542625534	158.15885327233897	0.511186488152	119.11237104817002	0.14066646885045397	1246.9425861624345	18.0096183460822
1	196.76619660587838	1	261.73340399670747	2	89.6306066847996	196.65254674777879	0.4506941499655154	154.06618786913165	0.3712821702315575	118.34101357833879	0.1488575288753471	116.67507062606876	0.6697893435155701	142.87857201508342	0.4271827161982874	1437.4604132745962	3.2983296664557904
3	141.45704086649306	1	76.89294539437608	0	431.50970707513494	42.505908339405764	0.9776160958983656	229.37149479604378	0.05820558170568757	237.89592674929804	0.8271436072659977	37.36833359902566	0.8929099628261623	34.84500964788559	0.8451462402150995	947.9218507753355	11.197171607531411
3	33.57178300879238	2	136.07155116094643	2	335.65256350420015	19.063848419303824	0.7339488701012513	111.43516941678676	0.4813336895135326	192.8710804759489	0.3051015198235182	68.28720094698997	0.34265507699642617	115.79645933247785	0.22734090334015655	2372.7590004921894	50.56481887108427
3	87.95030054660776	2	77.43444298925567	1	289.41775157369176	227.25529666291757	0.5241938297303174	145.26939153130462	0.4699805345690866	198.07166666746474	0.3899866202470782	93.15069276980425	0.9886688791411348	149.47791327153993	0.20084370688528197	2213.2852100447963	50.7169118424426
0	211.88903276261573	1	386.5597799779466	1	163.62678791498615	267.9059591083437	0.6103254185659559	172.7776012731753	0.5429476010599648	160.59195769059156	0.3360546620237671	114.35937984631168	0.14200724148334087	177.7085703891551	0.5191452031350285	1536.9015411359364	8.52753764870657
3	127.44272477507806	0	355.1761746719871	0	258.97509249809866	384.927368882741	0.8867426488177679	173.30926825854075	0.8808930145906135	186.3445646056294	0.6367932611285881	239.70276211422467	0.7677260574714171	72.72944414195939	0.34753386172902745	1824.0211316957093	28.799180590744232
2	61.885583738978916	1	214.20608371097703	0	471.53282409438066	243.11436286520672	0.9850154462070843	55.55117864849894	0.14692914610457597	220.27929438489775	0.9062136737497092	191.93254906544172	0.29069669059066905	215.26402375341524	0.9651861443691107	919.6529867925973	49.96077545815711
3	6.317659929638096	1	295.9200516115693	2	371.9410615504775	333.85659748750055	0.1462662587577379	112.76497818868918	0.6426976775711556	214.19875923274697	0.40952103304271104	92.909198158518	0.34663760857970394	87.851569367588	0.19823262285910037	494.1043090854547	26.172268211898487
2	90.13908707045118	0	313.7405448247507	2	273.51625381425697	369.91564224683214	0.6634621268628728	212.67726444396592	0.7755062688713869	135.50081957117206	0.8275474168326913	121.87836398464577	0.5510489874656387	130.0947065257144	0.12807019372944728	1832.1761951835178	49.28829114833079
0	18.83966030366726	2	151.6965212596674	2	472.9231396911306	299.5434877322844	0.5951669722322813	177.65265679793168	0.27567325071467197	154.52953431178264	0.13635108509934324	69.36490788381622	0.00011429005034502282	107.23609565916617	0.18392765696773605	1990.7063489820698	16.95609133349506
1	106.79420754217163	2	173.92424906658923	1	234.4307962205679	443.8167303180908	0.3866752020948867	53.52603329908719	0.2041941477793504	190.53608412361183	0.8642617541699885	175.74870919869173	0.3267940537144549	57.663036216329395	0.5119499617689143	844.620811913886	49.96153352959343
1	21.8794478004157	2	160.25706235928405	1	398.8429539831967	40.983349166248644	0.07480252054578218	64.88645404315028	0.6558948832132083	78.56735468867083	0.8238177188115933	55.11187787007066	0.039255827883134864	210.26189154790183	0.7234565056531069	32.06263344496669	19.656347839382924
2	125.50297781964463	0	368.49011329663256	2	252.5914092141723	397.55032574198015	0.5857975806829827	89.71559210016363	0.09007766356274027	113.18713367119082	0.6510564530505393	164.2312490057857	0.2493110793908171	194.49062085769813	0.3428729173485382	272.0095398885629	46.23069823968572
2	169.18114650172527	1	356.5706668856989	2	163.00641395034074	474.4207213563331	0.37671648181193684	214.46189500573294	0.7033721578136477	41.10779957499408	0.010822669791134665	48.880920928788434	0.080370158598847	47.37810753539518	0.5835425744809815	1420.6589005447424	4.0847828669650905
1	71.89932578526333	2	154.46886213230852	1	469.3876555473692	144.32286871699466	0.03909661314030788	97.22582681992603	0.4666294751102723	192.2196027222554	0.43250334841862215	54.21551447504879	0.4763145402899359	143.543364848564	0.8059817914605397	831.8176294867203	0.6828359679664087
1	74.12481876507039	0	215.2122999565327	1	297.9094333710097	77.94922502151188	0.1263262606297626	32.524159365196965	0.26730787912012255	127.91007817700802	0.5309789437238143	149.99116440084293	0.20427756856432977	136.2603487803881	0.9168929519129391	577.2084431409148	20.246289443485402
0	104.51982801213988	2	72.15572984884975	0	334.6235790831023	315.7478030814877	0.055979730609758804	119.16794319884784	0.12606259935792496	172.24168649325148	0.1454516591265338	115.37034758331781	0.12046445191245858	219.45110794609832	0.11548239178695263	1451.9523727333	53.0724606847629
0	16.445863457273774	2	102.21504840306677	1	387.2626759843521	242.13596094253012	0.7371644174717086	113.82529407864958	0.28833240605108745	141.82802859412828	0.1075268521467273	212.83422089551036	0.7132229173431595	141.83055696714842	0.14706939094450788	2480.429987567827	17.182686839674048
0	160.770681731175	1	298.5866931403894	2	371.2678561029245	178.7093137258268	0.11892316847230333	226.55680739530575	0.6835974186623593	185.68836865946503	0.05662326703250853	51.0375645557082	0.45407459887084944	178.6205704973118	0.4575324684407648	2434.767672167046	29.94288493002095
2	222.88041042016945	0	382.10243906127346	1	468.59126876964046	112.24193022208388	0.5643061178316859	34.63763696371093	0.278544676783148	223.1231659438098	0.1852091130839072	169.49421596626817	0.5126514439181941	76.88262549266165	0.31789474659487627	1814.7973688742418	29.148644267444496
1	29.911576821905886	0	163.0968391422147	0	235.58899232951413	94.34591576146089	0.4535484334239832	82.31833944573518	0.01105952655712239	83.1023870339323	0.49949580408935657	237.64757879514644	0.8205751693998641	115.46564288291614	0.1554656605543211	2746.8220215107626	42.71633864782419
3	217.59299958792562	1	176.08511366614346	1	459.93837447429433	258.8451804825992	0.13867739576035742	55.29969204133738	0.9678267880353234	173.29623038039438	0.6612495913643022	151.33977267649706	0.15061482535564563	149.0205186250387	0.723187479435406	1807.779717805688	20.52475458919035
1	209.1088559275951	1	298.2350300643336	0	368.52818110410374	258.06176034140725	0.7618837206917227	197.5520922164452	0.4554804248605431	181.14406114057752	0.07125887657746888	62.42395824164895	0.2932625006760814	58.64654741155513	0.42649586124041516	562.240139772304	12.803322379876876
2	178.37737997633084	2	294.94484481343784	2	48.17268353912195	302.7385232942419	0.5139435921902289	209.71806045469765	0.850696237234217	32.134871919205246	0.9425055178722541	229.8999439205522	0.3967979641114471	89.39834658811706	0.15972725218317596	1747.3337615319726	45.83340339476533
1	61.64402253012371	2	195.0698173031181	0	424.25255800815415	193.36373210315767	0.6043183041295452	174.08431564430825	0.1307396943043947	72.97382299703159	0.35654372668123846	97.85436819356481	0.5748637968981248	162.01366825881783	0.15185858536140717	1405.7962774805435	0.8927012905402942
0	63.54248324712762	2	281.1080063806749	2	381.1455275875474	241.58609404724785	0.7585713389883919	197.42317699886655	0.765998981319991	45.576921730816125	0.9435713973661055	137.5777333930789	0.8844527850975807	130.13571287820957	0.3682690107513955	2307.901429447213	22.009408219190817
1	161.9455152196462	1	409.708832552868	0	325.70747498406234	113.60161736474753	0.8389551065475079	138.62437454758913	0.2004548222452447	194.01771323172406	0.106584707388932	35.8057347628646	0.2507089276091209	101.60989748975517	0.7040723287861688	1685.6855685943851	13.486478647715076
1	39.15367618311519	2	238.10657597885606	2	361.799026041426	223.50272425789169	0.4678452604172968	193.46792884212027	0.6543110344326627	186.94878278260626	0.4166457574904726	81.84352462375556	0.49917173001979165	59.668300815350364	0.1853025430456141	1521.9664653199682	28.20172103510345
1	185.1621225278677	1	182.37937208479025	1	312.90065855482015	419.8347057546606	0.6617996994031211	128.83624861149167	0.30894388902779224	194.0101809167503	0.5858349465961863	125.45437241752516	0.14949869553888107	60.12645941650334	0.37168879425601187	2205.6403136586573	11.641369393047274
0	111.84248623817803	0	61.203242378232616	0	327.70933619650793	440.4154686294482	0.8308581518133905	151.06160577178287	0.908284968652412	207.18727185275733	0.3152601155371406	64.18739352939033	0.32421700311036084	35.628038871668394	0.505579500601589	1900.0989689486848	15.836468078115383
1	134.99522717247217	2	259.7416578511047	0	158.81776287858548	371.22387502648456	0.8750766797103773	50.15988070180861	0.7706657135354329	99.98021533434768	0.9224361543314572	96.65804520377893	0.1581394637518777	178.16723429020357	0.5321467529810493	278.4314880862287	45.974532652175135
1	145.61220056801412	1	195.74028952332986	0	335.3323520554424	121.55071641303937	0.1818468679382257	47.11969953971205	0.42291494965913656	95.00850755477889	0.3187619211817676	233.33035783018713	0.29559342456559845	204.7300613528499	0.12892125769529517	2585.5765807607	23.26893293806377
0	165.9078847888932	1	230.33513975419754	2	365.011654134087	455.43213366535366	0.4989164385080741	53.21831645832576	0.9306176447102049	226.44842162597917	0.32683503102150746	86.73075851475164	0.977163309981461	62.749560021521646	0.6374363300414105	1862.4419573331345	37.374996052272685
3	152.50493798108945	2	349.9141422120913	0	327.76822953129835	227.70477618265917	0.9965878180785257	221.69686520325524	0.9480642272220228	147.68075858030218	0.3902894177755183	53.63924179352544	0.04052512375685213	122.08003592306477	0.13591340976409505	599.1390213024765	54.82369863981204
0	199.67243998560684	1	207.69329239010835	2	300.7527240724661	471.1247599092384	0.18329349826467034	87.26346561451615	0.44347359232489936	101.60462410282146	0.6652660434791628	122.9247649460023	0.7070213510266221	227.8806600236105	0.9630710938801846	851.8182884043687	1.8234101770378608
0	55.121940087749515	2	37.07695306458909	1	143.67624994043786	62.96439731898818	0.5711859125263627	233.6616064873143	0.7124033955579178	183.3920720344824	0.02688442001085012	180.0064371817015	0.8551466023813079	70.5232308798309	0.3068145174558976	827.4070844938555	16.42730140367671
1	81.22703973964536	2	318.8395590149215	1	162.52136541377521	447.8947965233539	0.4078358464692088	179.9692843800935	0.9539139751440349	116.8741620481353	0.5032035001394339	148.7564907280955	0.630432072593712	138.41076336855713	0.8355371105491788	2232.193209708522	35.82110079545064
0	141.8558114438192	2	127.35320582448274	0	32.83401240364479	103.82778925931004	0.9547712132206798	161.446471146353	0.08345124547236149	179.62997048770808	0.9417536865798208	63.24638335478578	0.8361935919307156	239.3475885472359	0.635158764551378	2316.222364001453	2.8639920360139204
2	216.27121254539105	1	230.1661581087763	2	80.50990962119957	83.21176054711238	0.8141231088566738	156.1038828607183	0.6111614160098412	67.44857284820145	0.6888497436337029	115.84517393288867	0.8837398302933188	39.612177814108605	0.09820345588117796	523.2164303486809	22.95759727078851
3	7.127756266104707	1	128.80173855423072	1	117.90111972192409	312.94664112395435	0.7630248046168472	219.0730579376442	0.15770772900914032	67.92860430258614	0.40592381383232756	229.24919700537012	0.09857441345076312	91.89379596433791	0.9629526142101915	828.4832135135949	50.849537631378354
0	186.96143927550898	1	253.93726511964397	2	209.70379014160335	326.74037053932614	0.4464184236959291	111.90946429308097	0.6397302399143812	59.723474303662734	0.3926417446082243	130.88436996370072	0.4278721496440786	85.75553806416575	0.7902802949485753	193.01661046583905	41.5699409700835
0	186.73650395952257	0	444.4291551161688	0	203.98626931975906	123.6251275721804	0.5504934334767491	202.13643664565342	0.5238310590331505	204.2605876886575	0.6534864886787642	101.93729087936423	0.5375948143236295	164.16456357159802	0.7993645488758188	99.44067727568782	29.242069799177855
0	141.3420666722131	2	112.88049091694525	1	310.7577205494022	289.5061963333177	0.9455895259991343	160.88872284050174	0.2423057510562343	52.71665810075609	0.2009210142425012	149.9013473042591	0.5171298229673258	62.45102693918991	0.9647369054413931	888.5020256281099	32.339807594492456
1	150.2313885684766	0	473.34895610223185	0	399.39234390603764	476.98201414121354	0.7139071702078008	151.17351898462772	0.7666281233016816	49.46860368966442	0.8139654924202555	96.62833148027084	0.5648759785011135	166.04627967644834	0.3786853781235483	2067.6353567128563	5.191038234903164
1	154.6291741477939	2	105.95355410234778	2	226.56733275179866	410.75467397694126	0.17480811786015393	95.47632642108127	0.6168038701088269	113.98033905437325	0.8221221116434213	177.56542970726716	0.8089498421883976	132.17050565767272	0.8717395477590361	1314.129233255739	41.08315749310574
3	49.07530065379242	1	168.60471867601066	1	450.2166946306565	422.3553934364076	0.10650518804458131	163.51173555980964	0.09160308711021681	234.83251271558444	0.4822211453974238	46.8333448571521	0.42052921939187615	57.67030913816967	0.06550491180727558	2718.354218737961	58.75149691163678
2	109.01701733413665	2	371.906047850347	2	177.90424032367343	101.96342023927117	0.7549002697775995	31.5952585137319	0.05090872585450945	193.43814700035531	0.3638927950225256	123.89770658957615	0.8803116476829151	220.70892932846513	0.7018535216337562	240.08602176447457	20.334287616756445
3	73.88928168653857	0	472.7087412440541	1	46.35190405223518	341.9102712238876	0.8097225373188539	107.76135303260314	0.16710514141410948	146.14180537151967	0.8876869559795212	47.898666470976195	0.32977191104135717	189.16531826117094	0.5164537334544107	257.0430767818675	10.923647941367996
3	143.73352843158642	0	149.65403150379063	2	85.7405487169973	324.60468124237633	0.733272051195682	229.18378659478563	0.24837934679065854	91.06750244746877	0.665764925168597	200.49481796605457	0.5072688526993431	80.33680790744536	0.07367271045515578	1512.0247204325624	49.215478332881816
1	133.23575941341602	0	211.31990533780234	1	123.36761322690157	307.70853250255635	0.9372356183427419	144.5825498909881	0.5759304864292903	79.41334877328262	0.41271511674088035	145.66604411850133	0.5239733010876583	76.41320424225415	0.018867140788385695	23.648428159317127	3.225241948511164
2	78.5724108218898	1	196.5066266963641	1	436.05011710871804	73.15602818884508	0.75155297844995	162.1643013059881	0.8316407026811291	182.95462329605874	0.3244429527423639	44.81530382527669	0.38316014900397566	226.8853293096256	0.38192287202324493	35.26669510636449	35.06066653954772
0	128.4076775423838	1	34.82832987354039	2	124.56808851429102	404.77402448523026	0.48514361153833463	201.51432675607325	0.5315949671503335	155.3745748378269	0.3274491696108113	82.9367944475456	0.12629804302815528	181.63641635277222	0.32081119031779737	1886.9730999967085	43.40713662014553
3	64.55316790369247	1	138.10957619959288	1	409.49228978324146	104.411812414938	0.1541790221523699	96.78581067890674	0.04100783207230241	184.0621468965756	0.35091219828814757	162.06080729942533	0.3110676483752395	187.72091766202334	0.3541969275485636	1563.9580935400322	36.958930303961374
3	45.1964397581926	1	245.76337941168535	1	384.7954489087551	4.282473993340705	0.11575036978577857	55.65449845995758	0.7202398883956582	115.98669846555619	0.582274059535788	147.5668710490503	0.5781904532345277	137.06034992438703	0.050677038952445574	289.1200810006858	53.75524849037585
0	225.43267099690365	1	128.21913187723362	2	345.51581682393766	41.56693591527407	0.8175859497318118	232.6552876060039	0.16580933146021737	92.0684753308264	0.3334294839753864	205.64262971519383	0.4283796849702558	63.380577598320826	0.8808784776705597	585.4857413283235	48.62951890717301
1	220.117158571371	1	292.03351552365774	0	273.26858237300803	172.64754447203902	0.9074116270840016	171.13842808152768	0.7728958611506652	68.7951279639396	0.5879491496977127	196.11538690325682	0.9163582851723404	184.42992603315327	0.033072822001737445	1253.0898109861826	34.8653387283887
2	93.3402535827184	2	68.1043254105202	2	112.56206032621154	67.9019433859275	0.7220101169075724	135.00421505607733	0.5321157173703415	75.93979358706514	0.306146485396928	156.68499475480283	0.2655388828099583	127.43537490360477	0.03010127193434564	585.6269259837048	7.227227102290151
2	164.99647820793152	0	251.28887593974076	0	356.50827052136674	307.21689835053104	0.08775307187716608	237.14224259088493	0.06554743844235889	139.62987275707613	0.04924324505469557	39.62034012284898	0.9782564185219789	37.94590455180214	0.8713987779380331	1589.7512096158644	19.990471452237532
2	147.30102626323745	0	456.32162342047855	1	456.92290678991503	166.07455626253602	0.15663715767536335	119.05117275816433	0.7107244130333104	179.65539265017154	0.960115086484139	128.4386984484488	0.23093425941068435	162.00656032189215	0.807141601811565	2245.5600690967935	28.501879050498083
